# Supplementary material for: Electron Dynamics and Correlations During High-Order Harmonic Generation in Be
Source: Front Chem. 2022 Jan 31;10:809137. doi: 10.3389/fchem.2022.809137 (PMC8841356; doi:10.3389/fchem.2022.809137)
Supplement: Supplementary file 1 [file Table1.XLSX]

## Sheet: Ion Basis
Harmonic Frequency (Order)	SAE	+2p	+3s+4s	+1s2 Ioniz.	+2s2 Rel.	3 el.	n=3	n=4
0	9.92589e-12	1.22163e-12	5.3698e-13	3.18714e-10	1.40129e-10	1.25085e-10	5.18233e-12	6.99339e-11
0.08333	5.70587e-11	8.67445e-14	3.90791e-14	8.76918e-10	3.55524e-10	1.66663e-10	2.27184e-10	9.54872e-12
0.16667	5.08681e-11	8.50826e-13	4.7121e-13	5.35656e-10	3.02818e-10	4.28501e-10	6.43724e-10	7.89686e-11
0.25	3.97205e-12	1.04322e-11	6.82769e-12	4.03202e-10	2.55825e-10	2.50096e-10	8.08153e-11	2.39019e-11
0.33333	1.32938e-10	5.62993e-12	2.65123e-12	1.35466e-09	2.0229e-09	3.08804e-10	7.42991e-10	2.13106e-10
0.41667	2.66347e-10	2.76303e-11	1.66649e-11	7.93328e-10	9.18721e-10	3.01374e-09	4.96225e-10	1.35044e-09
0.5	2.31526e-10	2.15e-10	1.68221e-10	1.22677e-09	2.98787e-09	1.06517e-09	2.7664e-09	4.06095e-11
0.58333	9.50572e-10	1.3322e-10	5.44216e-11	1.11649e-08	1.48041e-08	9.57435e-09	4.98456e-09	7.49715e-09
0.66667	3.27179e-09	8.32244e-10	4.52169e-10	5.76562e-09	2.61144e-08	3.74515e-08	6.28241e-09	3.35171e-08
0.75	1.66715e-08	1.07681e-08	7.32542e-09	4.84925e-08	9.03712e-09	1.65974e-08	6.7696e-08	6.61701e-09
0.83333	4.23555e-08	9.35814e-10	6.92532e-10	3.83367e-07	4.48683e-07	9.10873e-07	4.86044e-07	4.40869e-07
0.91667	3.38923e-06	7.46189e-07	5.21858e-07	3.50022e-06	1.00397e-05	7.25021e-06	2.08205e-06	1.07072e-05
1	1.75575e-05	2.98273e-06	2.01903e-06	2.05796e-05	2.96394e-06	9.06947e-05	4.67255e-05	5.77638e-06
1.08333	4.56537e-06	1.00453e-06	6.98565e-07	4.37959e-06	1.22207e-05	9.95228e-06	2.99038e-06	1.30798e-05
1.16667	7.62505e-08	1.12134e-09	8.15259e-10	7.08636e-07	6.7936e-07	1.72247e-06	9.37969e-07	7.0559e-07
1.25	4.55988e-08	3.00819e-08	2.06093e-08	1.23236e-07	2.37176e-08	5.19355e-08	1.70538e-07	3.17809e-08
1.33333	1.04488e-08	2.70493e-09	1.40191e-09	2.35743e-08	6.34786e-08	1.28484e-07	4.49888e-08	8.89445e-08
1.41667	3.94161e-09	5.81812e-10	2.01207e-10	4.40148e-08	3.71495e-08	5.368e-08	3.2296e-08	2.51538e-08
1.5	2.60705e-09	1.93769e-09	1.57833e-09	7.27781e-09	1.91863e-09	7.01879e-09	1.62848e-08	2.58624e-09
1.58333	1.81517e-09	3.13313e-10	1.59019e-10	3.68864e-09	5.42671e-09	2.29674e-08	7.02311e-09	5.96918e-09
1.66667	1.02021e-09	1.07237e-10	4.36459e-11	9.54803e-09	5.84022e-09	9.06294e-09	3.49673e-09	2.60005e-09
1.75	4.23371e-10	4.36218e-10	3.43398e-10	3.10865e-10	2.96533e-09	2.01932e-09	3.21264e-09	1.12464e-09
1.83333	6.0802e-10	7.02488e-11	3.12487e-11	2.42131e-09	1.60053e-09	7.64198e-09	2.68615e-09	1.78312e-09
1.91667	4.6614e-10	1.97858e-11	8.00983e-12	3.34513e-09	2.22378e-09	4.69445e-09	6.28502e-10	4.45945e-10
2	9.52127e-11	1.21046e-10	9.18981e-11	1.14753e-10	4.46323e-10	1.1238e-09	8.92101e-10	1.39665e-10
2.08333	3.09878e-10	1.30224e-11	3.75839e-12	2.55685e-09	1.94714e-09	3.06171e-09	1.57184e-09	3.94002e-10
2.16667	2.19302e-10	8.82575e-13	2.57751e-13	8.86594e-10	9.47182e-10	2.63671e-09	3.72269e-10	5.01552e-10
2.25	3.95215e-12	1.06338e-11	6.94945e-12	1.51411e-10	3.13765e-10	6.03024e-10	1.45987e-10	9.84408e-11
2.33333	1.60606e-10	1.85661e-12	1.76647e-12	9.91606e-10	1.38591e-09	2.29613e-09	7.43645e-10	2.44231e-10
2.41666	1.20158e-10	1.45333e-11	1.64515e-11	3.86152e-10	7.7549e-10	1.91051e-09	9.22757e-10	7.65879e-10
2.5	9.19149e-11	1.10254e-10	1.06602e-10	4.67242e-10	8.86278e-10	1.07589e-11	5.40499e-10	1.25816e-09
2.58333	5.78913e-11	9.7261e-11	5.3695e-11	4.23987e-10	1.93523e-09	2.73115e-09	8.57942e-11	1.85368e-09
2.66666	7.9382e-11	2.34684e-10	3.73215e-10	2.18338e-10	3.3776e-10	3.13026e-09	7.91691e-10	3.7736e-12
2.75	4.44137e-09	1.03129e-08	5.61446e-09	3.33237e-09	5.86752e-09	8.21358e-09	3.75577e-09	7.25121e-09
2.83333	1.3871e-08	1.87549e-09	1.62801e-09	7.10759e-08	8.41895e-08	3.6471e-08	5.46543e-08	7.08633e-08
2.91666	5.71131e-07	5.91514e-07	4.09709e-07	1.1838e-06	8.89687e-07	1.45627e-06	1.72233e-06	1.17379e-06
3	2.88666e-06	2.21759e-06	1.62003e-06	6.83006e-06	4.95919e-06	6.38707e-06	9.211e-06	6.09393e-06
3.08333	6.83315e-07	6.96335e-07	4.83114e-07	1.35979e-06	1.08726e-06	1.66484e-06	1.95331e-06	1.40306e-06
3.16666	2.02783e-08	2.79245e-09	2.21217e-09	1.04125e-07	1.48145e-07	5.42748e-08	7.95137e-08	1.20129e-07
3.25	8.57208e-09	1.73125e-08	9.856e-09	1.00052e-08	2.5628e-08	1.78353e-08	7.36795e-09	2.09873e-08
3.33333	5.06223e-11	5.03522e-10	8.03404e-10	1.77709e-10	3.14128e-09	4.37447e-09	8.19867e-10	2.61359e-09
3.41666	3.10862e-12	2.961e-10	1.98042e-10	2.12047e-09	4.46987e-09	2.74973e-09	9.52184e-10	3.77458e-09
3.5	7.87595e-10	6.98572e-10	6.29285e-10	3.02537e-09	8.37625e-09	5.89204e-10	8.32967e-10	3.6418e-09
3.58333	1.94399e-11	1.23801e-10	1.01343e-10	2.58019e-10	7.08291e-10	1.4949e-09	5.82009e-10	1.62463e-09
3.66666	5.33135e-12	8.66854e-11	5.99526e-11	1.43054e-09	2.07796e-09	9.30569e-10	3.8751e-10	8.87301e-11
3.75	2.62738e-10	1.4525e-10	1.26443e-10	1.35939e-09	1.55819e-09	3.40223e-11	8.89791e-10	1.11628e-09
3.83333	1.79935e-11	5.00709e-11	4.56797e-11	7.68726e-10	3.8178e-10	1.40388e-09	4.15306e-10	1.32157e-10
3.91666	1.83074e-11	3.88209e-11	3.05581e-11	1.85924e-09	1.4396e-09	8.2667e-10	1.961e-11	5.50282e-10
4	1.50051e-10	5.8075e-11	4.75578e-11	7.69555e-10	7.8287e-10	5.16459e-11	8.9601e-10	3.06965e-10
4.08333	3.16536e-11	3.49773e-11	3.046e-11	1.212e-09	1.19956e-09	1.29789e-09	4.31196e-11	1.9436e-10
4.16666	1.23541e-11	3.41684e-11	2.4838e-11	3.694e-10	9.04747e-10	8.89311e-10	1.54668e-10	7.2186e-11
4.25	1.559e-10	4.99147e-11	3.08119e-11	6.04164e-10	1.11633e-09	2.37747e-11	2.2293e-10	9.08191e-10
4.33333	3.63982e-11	3.74136e-11	2.23584e-11	2.47786e-10	1.23739e-09	8.09307e-10	9.11656e-10	6.23054e-11
4.41666	2.32596e-11	5.68451e-11	4.67477e-11	4.0446e-11	4.80611e-10	1.23518e-09	1.72041e-09	2.96641e-09
4.5	2.51966e-10	1.43253e-10	7.88083e-11	5.08801e-10	1.49548e-09	7.31653e-12	4.71692e-09	3.35246e-09
4.58333	9.24057e-13	1.61549e-10	2.17649e-11	3.21705e-12	9.00241e-10	1.22754e-09	2.66883e-09	3.00211e-09
4.66666	7.48305e-11	4.60772e-10	1.95173e-10	1.29123e-10	9.58665e-10	1.31587e-09	1.2355e-09	2.28097e-09
4.75	5.55005e-09	3.47634e-09	1.14167e-09	7.43977e-09	1.08245e-08	7.08591e-09	8.16116e-09	9.40014e-09
4.83333	1.0421e-09	4.1102e-10	2.61978e-11	1.26812e-08	3.02628e-08	6.39979e-09	5.11081e-09	2.80277e-08
4.91666	1.91858e-07	9.11817e-08	4.50922e-08	4.79221e-07	3.50048e-07	4.56075e-07	7.33992e-07	2.93758e-07
5	7.40219e-07	2.43428e-07	1.48612e-07	2.13586e-06	1.59619e-06	1.56952e-06	3.13849e-06	1.37557e-06
5.08333	2.22198e-07	1.09363e-07	5.51492e-08	5.45739e-07	4.0169e-07	5.88107e-07	8.09364e-07	3.31749e-07
5.16666	1.56218e-09	6.467e-10	1.04528e-11	1.80286e-08	3.75775e-08	6.94107e-10	8.11049e-09	3.91535e-08
5.25	8.64419e-09	5.58569e-09	1.71348e-09	1.00738e-08	1.63294e-08	1.95459e-10	1.24969e-08	2.34241e-08
5.33333	1.33547e-10	7.4265e-10	2.74305e-10	6.42417e-10	2.9514e-09	1.44645e-09	2.81785e-10	3.34423e-09
5.41666	5.81315e-11	2.51779e-10	4.39087e-11	2.87973e-10	3.96377e-10	2.77437e-09	3.58258e-10	1.50745e-08
5.5	5.48448e-10	2.57244e-10	1.53324e-10	6.85759e-10	4.24381e-09	4.61267e-10	3.38695e-09	9.63455e-09
5.58333	3.35922e-11	1.29947e-10	9.5667e-11	8.03514e-11	2.5644e-10	2.10653e-09	2.24707e-10	1.6386e-09
5.66666	3.54137e-11	1.04832e-10	4.81272e-11	1.29182e-10	3.06538e-10	3.39202e-09	3.66313e-10	8.6605e-09
5.75	5.49715e-10	7.25129e-11	6.05568e-11	9.5289e-10	3.52645e-09	3.42796e-09	7.64879e-10	4.13967e-09
5.83333	4.91275e-11	1.35078e-10	5.60961e-11	1.26188e-11	6.184e-10	1.27362e-09	4.13724e-09	1.67181e-08
5.91666	1.17575e-10	1.953e-11	3.79635e-11	1.3352e-09	1.72459e-09	1.97782e-09	1.27756e-09	8.41753e-09
6	2.72712e-10	6.98918e-11	2.28828e-11	7.28447e-10	1.37995e-09	8.28043e-09	4.56743e-09	9.84969e-09
6.08333	5.23454e-11	1.13074e-10	6.53977e-11	1.68094e-09	2.95378e-09	1.09543e-08	1.6383e-09	5.80833e-09
6.16666	6.3762e-11	1.0876e-10	2.73785e-11	3.62099e-10	4.30906e-10	5.97445e-09	5.20585e-09	4.10415e-09
6.25	2.52349e-10	2.38422e-11	5.91878e-12	1.29482e-12	5.72523e-10	3.6033e-09	2.0988e-08	2.26983e-09
6.33333	1.99282e-10	1.75483e-10	1.69567e-11	1.50481e-09	1.83892e-09	8.96318e-09	1.6146e-08	1.99208e-09
6.41666	5.51901e-10	2.00691e-10	5.41149e-11	5.7628e-11	3.56848e-10	1.53552e-08	3.12066e-08	1.39447e-08
6.5	8.02531e-10	1.47188e-10	2.36517e-11	9.96886e-10	5.24076e-10	5.76173e-10	3.22904e-08	6.32426e-08
6.58333	6.56132e-10	4.99125e-10	1.24651e-10	2.55414e-10	1.14063e-09	1.52906e-09	5.5221e-08	3.89003e-08
6.66666	3.59403e-09	5.20355e-10	4.11612e-10	2.1049e-09	2.88931e-10	1.12911e-08	8.45313e-08	2.10309e-09
6.75	1.7918e-08	2.9958e-09	1.75567e-09	1.19897e-08	2.33083e-08	5.83136e-09	3.97967e-08	1.00884e-08
6.83333	3.93523e-09	4.79548e-10	2.55972e-10	4.01672e-09	1.1935e-08	7.28113e-09	1.70881e-08	3.08075e-09
6.91666	2.78413e-07	3.46741e-08	1.8378e-08	5.73671e-07	4.12311e-07	6.53978e-07	2.78413e-07	6.2777e-07
6.99999	1.02082e-06	9.34507e-08	4.65021e-08	2.13926e-06	2.10307e-06	2.13003e-06	1.77088e-06	1.86488e-06
7.08333	3.59282e-07	3.2532e-08	1.7956e-08	7.2471e-07	5.43434e-07	1.31877e-06	7.32656e-07	6.53034e-07
7.16666	1.36602e-09	3.47988e-09	3.31565e-10	4.36237e-09	7.87725e-09	1.15501e-07	6.76512e-08	1.53788e-08
7.24999	2.01406e-08	4.74805e-09	5.78573e-10	2.58014e-08	2.19784e-09	1.69264e-07	6.48847e-08	1.0519e-08
7.33333	7.77526e-09	1.89854e-10	2.82787e-10	5.50308e-10	2.20271e-08	2.63935e-08	2.3262e-07	1.44482e-09
7.41666	5.24153e-09	6.69462e-10	2.02641e-10	1.14504e-08	1.77131e-08	1.48731e-07	4.39007e-08	1.55069e-07
7.49999	1.58817e-09	2.57516e-10	6.43905e-12	7.80329e-09	2.24162e-08	2.47804e-08	2.03901e-07	3.56218e-08
7.58333	1.10384e-09	3.5284e-10	2.75671e-10	4.72608e-10	3.29265e-09	5.98646e-08	9.49329e-08	6.11177e-08
7.66666	4.87486e-09	4.64339e-10	8.86197e-11	3.98388e-08	7.81911e-08	6.00308e-08	7.48329e-08	6.55721e-10
7.74999	5.57018e-09	2.58838e-10	4.52405e-11	4.70809e-09	7.3647e-08	1.86233e-07	8.68925e-08	1.00646e-09
7.83333	1.60759e-08	1.31728e-09	7.7352e-11	1.30194e-08	4.81048e-08	1.01434e-07	4.31306e-08	1.80251e-08
7.91666	1.41705e-08	7.20404e-10	2.63285e-10	9.1692e-08	1.24121e-08	2.53427e-09	2.2037e-08	2.12432e-09
7.99999	1.71925e-08	9.22237e-10	5.08735e-11	3.47165e-09	5.6997e-08	6.66819e-08	1.47893e-07	1.40964e-09
8.08333	1.72904e-08	5.81882e-10	4.4736e-10	8.39465e-08	1.42919e-07	2.90461e-07	8.2357e-08	4.2661e-09
8.16666	2.30036e-08	3.27221e-10	1.54332e-10	4.57836e-08	1.72222e-09	3.53614e-07	1.52299e-07	1.81115e-08
8.24999	1.65737e-08	1.59687e-10	2.7322e-11	2.03281e-09	1.0081e-07	1.1007e-07	6.55554e-08	4.20707e-08
8.33333	2.25449e-08	1.4457e-09	4.86129e-10	9.80806e-08	1.21228e-07	1.60763e-07	1.44392e-08	5.52501e-09
8.41666	1.30422e-08	1.66643e-09	5.01177e-09	4.32665e-08	9.50415e-09	4.85109e-07	1.05438e-07	8.83031e-09
8.49999	2.4469e-09	2.14255e-09	1.21368e-08	2.67345e-09	7.74145e-08	5.99002e-07	2.35308e-07	7.35998e-08
8.58333	9.68824e-09	5.22551e-10	1.66372e-08	2.37685e-08	2.07572e-07	6.02725e-07	3.03066e-07	8.7358e-08
8.66666	2.26846e-08	1.07787e-08	1.26152e-08	2.88184e-08	1.81148e-07	1.41773e-07	1.84728e-07	1.51056e-07
8.74999	2.64939e-09	1.21211e-08	5.2429e-08	8.30644e-08	2.19352e-07	5.74477e-08	9.77207e-08	6.19099e-08
8.83333	1.87903e-08	9.12321e-09	4.32319e-09	2.57183e-07	1.37262e-08	1.46661e-07	1.92271e-07	9.39749e-08
8.91666	8.70184e-08	1.62896e-07	1.9379e-07	1.71046e-06	1.22056e-06	1.55354e-06	6.21922e-08	2.61673e-06
8.99999	1.24532e-07	6.3673e-07	5.62471e-07	3.25063e-06	5.98155e-06	6.49652e-06	1.73476e-06	6.9739e-06
9.08333	2.1002e-07	3.54638e-07	1.49244e-07	2.20244e-06	2.83418e-06	2.26546e-06	5.31352e-07	3.60278e-06
9.16666	9.96475e-09	2.65388e-10	4.35269e-09	9.00476e-08	5.54674e-07	2.29797e-06	6.47612e-07	6.70604e-07
9.24999	5.74768e-09	2.45497e-08	1.10403e-08	2.56363e-07	1.31771e-07	5.62782e-07	5.611e-08	3.14882e-07
9.33333	4.00332e-09	3.39125e-09	3.11265e-10	1.00735e-07	2.27828e-07	3.89395e-07	1.48901e-07	7.74362e-07
9.41666	2.17802e-09	2.90314e-09	1.50182e-09	1.44993e-07	1.89485e-07	1.38043e-06	8.75234e-08	2.71725e-07
9.49999	6.14831e-09	1.86003e-09	1.37831e-11	2.01576e-07	8.31197e-07	3.92438e-08	4.21306e-07	1.30942e-07
9.58333	1.56687e-09	1.48463e-09	4.85443e-10	7.46646e-10	4.21537e-08	8.27731e-07	2.3934e-07	7.10326e-08
9.66666	1.95379e-09	2.36369e-09	4.72748e-10	6.65399e-07	6.93573e-07	5.67995e-08	5.82652e-07	3.01418e-08
9.74999	2.74228e-09	1.40802e-09	1.70354e-10	1.23777e-07	1.78672e-07	3.53531e-07	3.54338e-07	4.58179e-09
9.83333	7.32246e-10	1.02122e-10	2.18723e-11	2.71843e-07	1.06729e-07	2.72427e-07	3.00818e-07	8.71045e-08
9.91666	2.67803e-09	2.85871e-10	1.7117e-10	7.74695e-07	3.59098e-07	3.00044e-07	1.44747e-07	2.77095e-09
9.99999	2.30065e-09	6.40474e-10	2.89334e-11	1.2785e-08	9.40131e-08	3.41116e-07	1.84588e-07	7.2694e-08
10.0833	1.1348e-09	1.87196e-10	3.95283e-10	5.63569e-07	4.02612e-07	3.10732e-07	1.90886e-07	2.24692e-08
10.1667	6.02193e-10	2.99175e-10	4.48521e-11	9.02422e-08	2.58279e-07	2.78005e-07	5.35682e-07	6.17755e-08
10.25	2.49179e-09	8.99779e-10	1.32784e-10	2.0353e-07	3.58709e-07	4.01943e-07	2.33951e-07	1.70916e-07
10.3333	7.34529e-10	7.19512e-10	2.27177e-11	1.99884e-07	8.23444e-08	2.71617e-07	9.69631e-07	1.54764e-07
10.4167	6.76156e-10	1.29642e-10	1.88079e-11	1.81866e-08	2.78304e-07	4.66308e-07	5.18696e-07	3.59038e-07
10.5	3.31422e-10	3.99634e-10	8.39373e-11	1.36416e-07	7.82787e-09	1.87405e-07	7.1556e-07	2.99315e-07
10.5833	4.56487e-10	2.70897e-10	3.8193e-10	2.32016e-08	4.31559e-07	3.725e-07	8.7224e-07	4.24773e-07
10.6667	2.75296e-09	6.1914e-10	5.88015e-10	9.997e-08	2.85385e-07	2.88837e-07	7.09107e-07	5.77633e-07
10.75	2.79946e-09	1.73108e-10	7.58164e-10	1.23778e-07	5.37852e-07	3.02589e-07	1.97401e-07	3.74997e-07
10.8333	5.81649e-09	1.0122e-09	3.76076e-10	4.32015e-07	7.73738e-07	5.55485e-07	7.80916e-07	1.09994e-06
10.9167	1.0531e-09	2.13526e-09	4.29622e-09	1.26327e-06	2.5736e-06	3.89895e-07	2.44419e-06	3.69535e-06
11	1.00481e-08	1.18674e-08	6.051e-09	4.5346e-06	6.33126e-06	4.65529e-07	6.22899e-06	8.999e-06
11.0833	8.69214e-09	6.71657e-09	3.58722e-09	1.87944e-06	7.94113e-06	2.16161e-06	1.09991e-06	9.51608e-06
11.1667	1.38752e-08	7.89217e-10	1.10676e-10	1.57547e-06	2.18821e-06	1.88261e-06	3.65914e-07	5.21366e-06
11.25	4.73209e-12	1.41749e-11	3.971e-10	4.96893e-07	1.78944e-06	1.43698e-06	5.51636e-07	2.37963e-06
11.3333	3.49649e-10	1.19752e-10	7.39871e-11	4.29144e-07	2.20111e-07	7.58762e-07	4.70626e-07	2.12216e-06
11.4167	4.31208e-09	8.97774e-11	1.31289e-10	6.11525e-07	1.24386e-06	6.70243e-07	1.1097e-06	8.61288e-07
11.5	4.72487e-09	3.84565e-10	9.57018e-11	5.8488e-07	1.60987e-06	2.35225e-07	3.83633e-07	5.69206e-07
11.5833	6.65815e-09	4.10818e-10	1.34511e-12	1.87473e-07	1.02112e-07	2.74994e-08	4.81355e-07	1.97604e-07
11.6667	3.42256e-09	3.63604e-10	1.53775e-11	8.13204e-07	7.57397e-07	2.30682e-07	4.44547e-07	8.74297e-08
11.75	1.1485e-09	2.2687e-10	3.74964e-12	1.5614e-07	7.57812e-07	8.4285e-08	1.10596e-07	1.19224e-07
11.8333	1.81086e-09	5.50457e-10	1.89395e-12	1.86306e-07	4.21895e-08	2.70991e-07	5.6103e-07	2.36963e-08
11.9167	9.3489e-10	3.67977e-10	8.96526e-11	1.76864e-06	1.35971e-06	1.83709e-07	1.51866e-07	5.32311e-08
12	2.21985e-10	5.24285e-10	4.89433e-11	1.6977e-07	2.65098e-08	2.95794e-07	4.39627e-07	5.63314e-11
12.0833	9.16016e-10	1.10362e-09	4.03708e-11	1.40963e-06	8.71194e-07	3.05373e-07	2.18554e-07	1.62747e-08
12.1667	5.77566e-10	1.06535e-09	7.83973e-12	1.8515e-07	2.59655e-07	4.23139e-07	1.54456e-07	1.5275e-08
12.25	8.99086e-10	9.19012e-10	5.42865e-12	6.5034e-07	2.56162e-07	4.87095e-07	8.59511e-08	2.58512e-08
12.3333	3.13406e-09	6.99343e-10	2.18937e-11	1.46405e-07	3.52463e-07	2.39982e-07	1.34092e-07	2.11355e-08
12.4167	1.87184e-09	6.74011e-10	1.20828e-10	3.07141e-07	2.53318e-07	4.91466e-07	1.88652e-07	1.91579e-08
12.5	9.94699e-10	4.12104e-10	1.46239e-10	2.71315e-08	1.44503e-07	3.25406e-07	2.63146e-07	3.18788e-08
12.5833	9.61531e-10	7.87631e-10	7.52179e-10	3.14108e-07	2.87467e-07	4.02416e-07	3.11698e-07	2.49354e-08
12.6667	7.99936e-10	1.7278e-09	2.42064e-09	3.66945e-08	1.83074e-08	6.03836e-07	9.11606e-07	1.29559e-07
12.75	4.99335e-09	1.42962e-09	4.65852e-10	1.8888e-07	7.52664e-08	6.2144e-07	8.54483e-07	1.54346e-07
12.8333	1.74126e-09	2.50928e-09	8.06097e-09	1.10702e-07	4.11024e-07	6.87595e-07	1.44515e-06	2.01996e-07
12.9167	7.73795e-09	2.54126e-08	4.5493e-08	1.07472e-07	1.42887e-07	5.99323e-06	7.96838e-06	1.959e-06
13	1.10026e-08	5.17259e-08	6.71763e-08	2.11916e-07	1.18316e-06	1.55618e-05	1.31771e-05	4.19337e-06
13.0833	2.12942e-09	2.50178e-08	3.25162e-08	2.71051e-07	9.10794e-07	2.13722e-05	7.18905e-06	3.47756e-06
13.1667	1.2135e-09	1.10646e-09	3.14296e-09	3.97869e-07	2.55638e-06	1.47079e-05	1.0155e-06	9.04705e-07
13.25	5.98491e-11	7.02244e-10	9.71707e-10	8.40317e-07	1.41234e-06	5.6611e-06	1.08871e-06	4.26814e-07
13.3333	1.74915e-09	3.31834e-10	6.13515e-10	5.96056e-07	1.86281e-06	1.90916e-06	6.29141e-07	3.5866e-07
13.4167	3.64991e-09	6.06911e-10	8.86865e-11	8.10889e-07	6.62121e-07	1.24396e-06	7.2051e-07	1.25491e-07
13.5	2.30896e-09	4.30474e-11	2.84333e-10	2.61767e-07	5.43314e-07	6.51547e-07	3.95149e-07	1.01263e-07
13.5833	1.52465e-09	2.28935e-10	2.57756e-11	1.31176e-07	3.8701e-07	7.43907e-08	4.62181e-07	1.80632e-08
13.6667	6.32606e-10	5.24025e-11	1.07857e-11	3.5114e-08	7.97002e-09	1.86275e-07	4.37563e-07	2.32562e-08
13.75	3.81861e-10	1.83678e-10	5.64396e-11	6.46122e-07	1.13384e-06	4.43019e-08	1.91552e-07	8.91412e-09
13.8333	2.94549e-10	6.48994e-12	2.73209e-12	3.94702e-07	7.37969e-08	5.7318e-08	5.23705e-07	7.00105e-09
13.9167	2.83523e-10	1.12204e-10	1.85418e-11	8.2099e-07	1.39095e-06	4.83053e-08	1.35811e-07	3.25915e-09
14	3.92655e-10	2.19106e-10	8.03878e-12	3.3084e-07	1.06093e-07	3.35607e-08	3.13151e-07	4.77728e-09
14.0833	4.87981e-10	6.40755e-11	6.06084e-12	6.55981e-07	1.1346e-06	6.2973e-08	3.67219e-07	1.39373e-10
14.1667	2.9113e-10	5.12009e-11	9.06745e-13	2.39488e-07	8.58293e-08	2.38041e-08	8.63506e-08	4.76291e-09
14.25	9.88301e-10	1.36858e-10	4.90784e-11	4.77616e-07	6.5568e-07	1.52128e-07	1.12617e-07	4.91007e-10
14.3333	6.43885e-10	5.38507e-10	5.29579e-11	2.47894e-07	6.19424e-08	4.12294e-08	1.83951e-07	3.59614e-09
14.4167	4.58683e-10	2.16711e-10	4.60524e-11	2.29981e-07	3.92183e-07	1.0681e-07	5.58477e-08	2.46924e-09
14.5	1.69422e-10	4.12723e-10	3.44921e-11	1.61721e-07	1.39164e-07	4.96988e-08	4.36829e-08	7.73971e-10
14.5833	1.91114e-10	5.26371e-09	7.87743e-11	1.51604e-07	3.56051e-07	5.98751e-08	1.66065e-07	3.61121e-10
14.6667	5.48588e-10	1.10105e-08	7.14907e-11	2.67418e-07	3.98227e-07	2.57188e-07	6.63492e-07	8.76159e-09
14.75	1.07976e-10	6.9932e-10	1.17695e-10	2.76932e-07	7.70892e-07	2.79474e-07	2.39648e-07	1.37825e-09
14.8333	2.101e-09	2.26653e-08	4.5017e-10	2.90084e-07	6.81532e-07	3.31578e-07	1.40162e-06	3.8842e-09
14.9167	1.74665e-08	9.99546e-08	3.08588e-09	3.496e-06	6.43434e-06	3.1569e-06	8.08937e-06	1.98205e-08
15	4.39992e-08	1.29977e-07	4.4669e-09	9.63343e-06	1.28763e-05	7.68835e-06	1.18095e-05	3.19895e-08
15.0833	2.08102e-08	5.6668e-08	1.88108e-09	5.72409e-06	9.10699e-06	9.05471e-06	6.51929e-06	4.40863e-08
15.1667	2.10306e-09	4.67987e-09	6.88335e-11	1.70685e-06	5.2987e-06	6.58869e-06	6.65877e-07	3.34406e-08
15.25	4.05749e-10	1.29169e-09	1.2809e-10	1.3293e-06	1.92299e-06	1.81047e-06	2.49593e-07	2.68439e-08
15.3333	6.68537e-10	2.28673e-09	3.42528e-11	1.16121e-06	8.56781e-07	1.08345e-06	2.99356e-07	1.40363e-08
15.4167	1.12902e-09	5.07555e-10	9.40978e-12	1.39544e-06	7.76711e-07	6.51673e-07	8.88695e-08	3.54189e-08
15.5	2.02622e-09	1.79198e-10	2.17614e-11	4.49561e-08	2.37676e-07	2.91024e-07	7.16686e-08	8.35562e-10
15.5833	1.57341e-09	1.71204e-10	1.18288e-11	8.99379e-08	3.98618e-07	1.40905e-07	5.86058e-08	2.12869e-08
15.6667	1.08407e-09	5.15072e-11	6.43018e-12	2.69867e-07	8.83857e-07	3.26754e-08	3.72987e-08	7.74837e-09
15.75	1.99835e-09	1.29954e-10	2.14821e-12	7.46263e-07	2.56281e-06	8.32744e-08	5.25842e-08	8.56377e-09
15.8333	1.4383e-10	5.56114e-11	1.00159e-11	5.24512e-07	1.46424e-07	3.4535e-09	5.59075e-08	1.0292e-08
15.9167	9.38731e-10	4.62768e-12	2.36305e-12	2.48981e-06	2.66863e-06	4.43358e-08	2.74973e-08	1.0775e-08
16	2.39641e-10	1.17132e-10	6.61675e-12	6.70689e-07	5.92388e-07	9.5223e-10	5.57765e-08	2.81297e-08
16.0833	1.64125e-09	1.2303e-10	3.50067e-11	1.06579e-06	1.49354e-06	1.46336e-08	5.93156e-08	1.81564e-08
16.1667	2.96027e-09	1.35903e-10	1.05312e-10	1.41455e-06	1.74757e-06	4.32513e-09	1.88438e-08	1.73595e-08
16.25	1.21239e-09	1.74793e-10	2.19857e-10	2.44628e-07	3.65157e-07	1.9481e-08	2.56059e-08	8.57055e-09
16.3333	8.79042e-10	2.73008e-10	2.24101e-10	1.82772e-06	1.88723e-06	1.22035e-08	1.62056e-08	3.64757e-09
16.4167	1.21271e-09	3.63413e-10	1.70618e-10	2.07886e-07	3.80869e-07	2.32752e-08	2.14861e-09	9.39765e-09
16.5	3.49397e-10	4.60122e-10	7.36691e-11	1.19787e-06	8.85939e-07	1.53571e-08	1.48788e-09	1.47229e-08
16.5833	5.96627e-10	1.42369e-09	8.22457e-11	5.7508e-07	9.80101e-07	1.02624e-08	8.97569e-09	1.95852e-08
16.6667	6.145e-11	1.14914e-09	2.26654e-10	3.63003e-07	1.16055e-07	6.89139e-08	8.34662e-08	6.35459e-08
16.75	1.63185e-10	1.04088e-11	2.98086e-11	6.12732e-07	7.10886e-07	3.20536e-08	3.84348e-08	1.23203e-08
16.8333	2.59605e-09	3.38469e-09	2.09538e-10	6.34447e-08	1.51941e-07	1.21219e-07	2.32392e-07	6.40465e-08
16.9167	1.05797e-08	9.49255e-09	1.16526e-09	1.74918e-07	3.41153e-07	4.58169e-07	1.56033e-06	4.63243e-07
17	2.32535e-08	1.07632e-08	2.2216e-09	1.30993e-07	1.94273e-06	8.82308e-07	2.46128e-06	6.67051e-07
17.0833	2.55179e-08	4.35383e-09	1.49207e-09	6.14852e-07	4.27208e-06	1.01958e-06	1.34747e-06	4.53509e-07
17.1667	4.09641e-09	1.82948e-10	2.21101e-10	6.00109e-07	2.74093e-06	4.6375e-07	1.38408e-07	1.69729e-07
17.25	3.72251e-09	1.89252e-10	2.37487e-11	6.61613e-08	1.57647e-06	6.20599e-08	6.61696e-08	9.9905e-08
17.3333	2.44982e-09	2.32304e-10	8.06178e-12	1.04216e-06	3.3156e-06	3.69199e-07	5.86854e-08	3.04864e-08
17.4167	5.23954e-09	2.34518e-10	1.85127e-11	7.69263e-07	2.4677e-06	1.2455e-07	9.99745e-09	9.05975e-08
17.5	1.46486e-09	4.98007e-10	5.28196e-11	1.94217e-06	4.31062e-06	4.27117e-08	3.65395e-08	1.69939e-08
17.5833	4.08964e-09	5.95768e-11	1.62797e-11	1.90688e-06	3.12372e-06	8.26048e-08	9.47866e-09	4.14546e-08
17.6667	1.93747e-09	4.14923e-11	4.26623e-12	1.81801e-06	9.22886e-07	1.09406e-09	1.52453e-08	3.75419e-08
17.75	1.93115e-09	2.46385e-11	3.61376e-11	2.83988e-06	1.63117e-06	2.9019e-08	7.70832e-09	1.11729e-08
17.8333	1.96105e-09	7.17553e-11	6.66713e-12	8.27541e-07	1.39258e-07	1.50032e-09	1.64585e-08	2.18901e-08
17.9167	1.41228e-09	8.64868e-11	3.9254e-11	8.78763e-07	1.25649e-06	1.3747e-09	1.08339e-08	7.76826e-10
18	2.05044e-09	6.4993e-11	4.79486e-12	2.89078e-07	5.64245e-07	3.51145e-09	1.43383e-08	8.30258e-09
18.0833	2.0714e-09	2.12616e-10	1.08563e-11	2.56262e-07	4.64634e-07	2.06707e-09	3.22862e-08	6.4172e-09
18.1667	2.3532e-09	6.13832e-11	1.51473e-12	5.65029e-07	1.03853e-06	1.25984e-08	1.82714e-08	6.65233e-09
18.25	3.63037e-09	2.35028e-11	1.12038e-11	7.12378e-08	1.65932e-07	1.04438e-08	2.39829e-08	1.31362e-09
18.3333	3.02002e-09	3.08694e-12	1.92089e-11	7.89139e-07	1.19947e-06	1.72045e-09	4.33389e-08	9.80916e-09
18.4167	2.89262e-09	1.42611e-10	3.40907e-11	2.95872e-07	5.31221e-07	1.23139e-08	2.08515e-09	2.94769e-08
18.5	2.05602e-09	4.04463e-10	7.61421e-12	8.53464e-07	8.4785e-07	4.76957e-09	2.09061e-08	3.41273e-08
18.5833	5.2799e-10	3.75645e-10	1.29834e-11	4.96155e-07	1.01688e-06	2.85631e-09	7.95976e-10	3.22659e-08
18.6667	1.5052e-09	1.70123e-11	5.66106e-12	8.43344e-07	5.72582e-07	2.40443e-09	1.00188e-08	5.61114e-09
18.75	1.01811e-09	1.1407e-10	1.21844e-11	6.68752e-07	9.03359e-07	1.52833e-10	3.68655e-09	5.12413e-09
18.8333	1.16211e-10	2.40083e-10	4.23114e-11	1.13264e-06	1.02091e-06	1.05029e-08	2.57989e-08	6.22714e-08
18.9167	1.18126e-09	2.92623e-10	5.0427e-10	7.93938e-06	9.87687e-06	2.30593e-08	1.37961e-07	4.70379e-07
19	9.80426e-09	1.65388e-10	7.20288e-10	1.33267e-05	2.69492e-05	1.18247e-07	2.01758e-07	5.23165e-07
19.0833	1.95931e-08	1.53041e-10	6.322e-10	1.10931e-05	3.07208e-05	1.70157e-07	1.42385e-07	6.60786e-07
19.1667	5.87402e-09	6.97261e-11	9.34021e-11	3.99908e-06	1.44079e-05	2.25057e-08	1.37484e-08	2.18033e-07
19.25	2.3201e-09	1.52112e-10	5.62668e-11	1.0406e-06	6.21556e-06	3.22192e-08	1.25622e-08	1.36012e-07
19.3333	8.74959e-09	5.54929e-11	1.38855e-11	3.27341e-06	7.49102e-06	3.04715e-08	9.3948e-09	6.01281e-08
19.4167	3.10243e-09	3.1667e-11	4.66431e-11	3.07584e-06	6.32377e-06	1.77742e-08	3.51842e-09	7.87471e-08
19.5	1.4259e-08	3.24029e-11	2.09227e-12	4.03406e-06	6.42945e-06	4.5482e-08	1.70225e-08	1.16725e-07
19.5833	6.96484e-09	4.11896e-11	2.43277e-11	3.40347e-06	4.64817e-06	2.10033e-08	6.83606e-09	3.79248e-09
19.6667	7.1654e-09	3.8556e-11	4.7746e-13	3.15207e-06	1.67445e-06	2.49073e-08	5.25057e-09	1.42482e-07
19.75	7.66759e-09	5.12255e-11	5.12763e-12	3.5255e-06	1.11433e-06	2.29109e-08	2.61468e-09	7.83252e-10
19.8333	8.09812e-09	7.4288e-11	2.09877e-11	1.77572e-06	2.48863e-07	1.97278e-08	1.14652e-08	3.7398e-08
19.9167	2.8217e-09	1.23452e-10	3.22871e-11	1.37435e-06	3.50934e-07	1.67744e-08	4.96718e-09	9.17772e-09
20	4.70883e-09	3.188e-10	7.89022e-11	4.81777e-07	4.05336e-07	9.45713e-09	5.72382e-09	8.40574e-09
20.0833	6.47794e-09	2.30224e-10	4.54933e-11	2.78326e-08	3.20606e-08	1.82316e-08	1.75046e-09	1.2042e-10
20.1667	1.47477e-09	3.0713e-10	3.95483e-11	1.99903e-07	3.44092e-07	8.37932e-09	8.40093e-09	1.23252e-08
20.25	1.5178e-09	4.77825e-10	4.56374e-11	5.2754e-08	8.13382e-08	2.05664e-08	2.94821e-09	3.79951e-09
20.3333	1.82885e-09	2.55952e-10	7.85608e-12	1.15182e-07	2.6432e-07	8.87182e-09	3.56961e-08	7.21573e-10
20.4167	3.95048e-09	3.86669e-10	3.15044e-11	2.8412e-07	3.10015e-07	1.67253e-08	8.16112e-09	1.79664e-09
20.5	2.24151e-09	3.00947e-10	6.98072e-11	3.37396e-07	3.34176e-07	1.2714e-08	4.48745e-08	1.4693e-08
20.5833	2.93435e-09	2.14523e-10	3.25689e-11	1.70563e-07	4.37166e-07	1.59215e-09	1.8683e-08	1.87152e-09
20.6667	2.80403e-09	6.84684e-10	5.68342e-11	7.05613e-07	6.12027e-07	3.37219e-09	2.06339e-08	1.84795e-08
20.75	1.77074e-09	2.118e-10	1.33917e-11	3.71355e-07	5.72656e-07	1.06842e-09	1.88728e-08	5.78105e-09
20.8333	7.07317e-09	9.79305e-10	7.39941e-11	1.34746e-06	1.08496e-06	2.46503e-09	1.32656e-10	2.33329e-08
20.9167	1.40672e-08	2.57622e-09	1.30586e-10	1.00033e-05	1.12283e-05	1.93216e-08	2.12219e-08	1.85563e-07
21	1.52201e-08	1.71975e-09	1.74028e-10	1.67715e-05	2.70597e-05	5.3687e-08	1.6623e-08	3.59571e-07
21.0833	1.38716e-08	9.36234e-10	8.07223e-11	1.18003e-05	2.73519e-05	1.46942e-07	4.89128e-09	2.5303e-07
21.1667	6.48017e-09	4.88308e-10	3.59416e-11	3.34705e-06	1.25492e-05	2.31625e-07	9.92903e-09	1.35845e-07
21.25	1.98541e-09	1.72419e-10	3.24306e-11	1.05502e-06	4.63607e-06	1.23527e-07	1.75967e-09	1.08136e-07
21.3333	3.10612e-09	4.03646e-10	4.95236e-11	2.51209e-06	5.01014e-06	4.99541e-08	3.80024e-09	2.765e-08
21.4167	2.30117e-09	1.31696e-10	1.82187e-11	2.49002e-06	4.52662e-06	6.91447e-08	4.01375e-09	5.33943e-08
21.5	4.44771e-10	4.04082e-10	2.02085e-11	2.44033e-06	3.47141e-06	1.02059e-08	6.01754e-09	3.55196e-08
21.5833	7.97275e-09	5.25222e-10	4.75546e-12	2.29694e-06	2.55543e-06	1.85859e-08	1.24616e-09	1.03569e-08
21.6667	1.04917e-08	1.15302e-10	2.19183e-11	1.89912e-06	1.13021e-06	3.54043e-08	1.94969e-08	1.98081e-08
21.75	5.02589e-09	6.22866e-10	3.17807e-11	1.90418e-06	5.12863e-07	2.85447e-09	8.34258e-10	4.79294e-10
21.8333	8.01572e-09	1.17035e-10	5.12993e-12	1.27524e-06	1.56954e-07	2.9718e-08	3.10831e-08	2.17381e-09
21.9167	1.84347e-08	1.7495e-10	4.43272e-11	8.44135e-07	1.21636e-07	5.1011e-09	1.78252e-08	1.17188e-09
22	1.11522e-08	3.65732e-10	2.61184e-11	3.19285e-07	1.49257e-07	2.25636e-08	2.8907e-08	7.15478e-09
22.0833	6.16354e-09	7.25192e-11	2.50859e-11	7.00011e-08	6.49238e-09	5.92642e-09	3.55579e-08	1.46817e-09
22.1667	1.64143e-08	7.10251e-11	4.35474e-11	8.30859e-08	9.7311e-08	3.94287e-08	3.85429e-08	7.70942e-09
22.25	1.10014e-08	2.21565e-10	7.50366e-11	9.6961e-08	7.15317e-08	9.85002e-08	3.95359e-08	6.32445e-10
22.3333	7.68109e-09	6.19498e-11	6.0749e-11	6.10551e-09	2.73519e-08	2.4376e-08	4.57915e-08	6.44697e-10
22.4167	9.06263e-09	7.65664e-11	4.05006e-11	2.00176e-07	1.48273e-07	8.97602e-09	2.13317e-08	3.30382e-11
22.5	1.00967e-09	3.03268e-10	8.60115e-11	1.26763e-07	1.162e-07	1.62641e-08	1.65053e-08	9.90474e-10
22.5833	5.12084e-09	5.88292e-10	7.88501e-11	4.842e-08	1.31829e-07	5.64899e-10	1.27066e-08	4.58873e-11
22.6667	6.82045e-09	4.42879e-10	5.60847e-11	4.0286e-07	3.34321e-07	1.38843e-08	2.86154e-09	8.40931e-10
22.75	3.44247e-10	2.08263e-10	3.26172e-11	1.73785e-07	1.43827e-07	1.07438e-08	1.25929e-08	1.73683e-09
22.8333	4.44625e-09	7.51033e-10	1.71237e-10	7.43818e-07	5.764e-07	2.69185e-09	2.14278e-08	1.34675e-08
22.9167	1.48143e-08	1.68725e-09	5.43158e-10	4.63546e-06	4.74139e-06	1.10652e-07	1.69672e-07	2.09546e-08
23	1.73936e-08	2.02605e-09	9.37551e-10	6.76305e-06	9.68706e-06	4.71077e-07	2.49902e-07	4.32109e-09
23.0833	1.09577e-08	9.51633e-10	6.79561e-10	4.85055e-06	9.08242e-06	8.51351e-07	1.39381e-07	2.52377e-08
23.1667	1.01154e-08	1.39693e-10	1.63044e-10	1.34796e-06	4.09352e-06	9.50087e-07	2.49306e-08	1.21613e-07
23.25	4.6454e-09	1.30954e-11	2.35577e-11	2.85816e-07	1.10152e-06	5.21945e-07	4.60082e-09	6.07275e-08
23.3333	4.91396e-09	2.73061e-11	7.16287e-11	8.561e-07	1.28744e-06	2.06663e-07	8.65799e-09	8.2277e-09
23.4167	3.20152e-09	4.72861e-11	3.38843e-11	8.00128e-07	1.38502e-06	1.2988e-07	8.72059e-10	1.67035e-08
23.5	3.2689e-09	1.63329e-11	2.0513e-11	6.03384e-07	7.7751e-07	4.90072e-08	1.11021e-08	4.21034e-09
23.5833	4.87936e-09	1.78496e-10	7.60991e-11	6.43258e-07	5.50165e-07	1.05405e-08	6.92901e-10	9.5879e-10
23.6667	2.01935e-09	2.0325e-10	1.18291e-12	6.31056e-07	3.32921e-07	2.50017e-08	1.56674e-08	6.34324e-09
23.75	2.99414e-09	8.05193e-11	9.01069e-11	3.65097e-07	5.36545e-08	2.73317e-09	6.17626e-09	6.35364e-10
23.8333	9.95951e-09	5.3837e-10	1.80506e-11	4.6733e-07	4.77387e-08	1.90919e-08	2.20223e-08	1.4312e-09
23.9167	1.49752e-08	4.04718e-10	7.61952e-11	2.578e-07	3.14903e-08	4.37278e-09	2.08452e-08	5.25646e-09
24	8.91546e-09	3.93179e-11	3.14163e-11	4.51974e-08	8.08747e-09	1.71201e-08	1.69321e-08	1.81621e-10
24.0833	9.67669e-09	2.41758e-10	7.58417e-11	5.02212e-08	1.97478e-08	3.04779e-08	5.15025e-08	1.23812e-09
24.1667	1.79459e-08	4.84245e-10	3.80953e-11	1.73921e-08	8.0083e-09	5.37101e-08	5.24516e-08	7.73944e-09
24.25	9.18135e-09	1.02637e-10	4.57936e-11	3.3147e-08	2.23597e-08	4.26361e-08	3.44589e-08	8.1574e-09
24.3333	1.57249e-08	8.12079e-11	3.34391e-11	6.71541e-09	7.00906e-09	4.65659e-08	8.13482e-08	1.59649e-08
24.4167	7.80935e-09	4.04425e-10	2.95805e-12	6.0346e-08	3.21888e-08	6.69866e-09	3.48814e-08	2.05338e-08
24.5	2.03419e-10	1.29959e-10	1.05765e-11	1.76965e-08	5.21811e-08	7.60134e-09	2.55428e-08	1.17065e-08
24.5833	4.74302e-09	7.9356e-11	3.63028e-11	1.53116e-08	6.38619e-09	6.67648e-09	5.04559e-08	1.45793e-08
24.6667	7.81384e-09	1.88247e-10	1.00431e-11	7.32595e-08	6.96243e-08	2.39398e-09	1.18081e-08	3.84903e-08
24.75	3.64824e-09	9.10197e-12	6.62278e-12	4.53797e-08	1.70945e-08	3.62493e-08	2.75208e-09	1.75286e-08
24.8333	5.87266e-10	3.70978e-10	1.95301e-11	1.2987e-07	7.73991e-08	4.29517e-08	6.17335e-08	3.26589e-09
24.9167	5.73324e-09	1.45032e-09	9.03843e-12	8.55022e-07	6.55457e-07	5.80779e-09	2.77387e-07	1.18944e-07
25	7.86629e-10	2.28822e-09	2.33792e-11	9.81346e-07	1.10276e-06	2.52652e-07	4.0497e-07	3.59634e-07
25.0833	2.34231e-09	1.62047e-09	1.85059e-11	7.12615e-07	8.62004e-07	5.90345e-07	2.43524e-07	4.49123e-07
25.1667	3.94719e-09	1.14169e-10	1.39474e-12	2.25952e-07	3.66355e-07	7.21718e-07	3.30332e-08	2.54317e-07
25.25	2.83342e-09	2.45089e-10	5.57884e-12	1.41561e-08	2.9238e-08	5.72473e-07	2.75286e-09	4.67579e-08
25.3333	2.38917e-09	3.92119e-10	5.79472e-12	8.30634e-08	1.12332e-07	2.79352e-07	1.46234e-08	6.63682e-08
25.4167	1.661e-09	1.29723e-10	2.06194e-11	3.39054e-08	6.72901e-08	1.22186e-07	5.12115e-09	9.08536e-08
25.5	8.79474e-10	1.18372e-10	1.85469e-11	2.71025e-08	1.12561e-08	5.9028e-08	9.42323e-09	1.61617e-08
25.5833	6.79859e-09	7.23647e-11	9.05992e-11	2.89355e-08	2.18965e-08	3.32274e-08	1.22009e-08	1.46248e-08
25.6667	4.26747e-09	8.93164e-11	1.73737e-12	2.39412e-08	8.04193e-09	7.43929e-10	4.23222e-09	6.57885e-09
25.75	3.06316e-09	2.13394e-10	9.25527e-11	2.96242e-09	5.48274e-09	4.73533e-09	5.81308e-09	1.74216e-09
25.8333	1.24987e-09	3.46919e-10	3.52356e-11	1.8356e-08	3.51709e-09	8.51495e-09	1.27054e-08	4.30493e-10
25.9167	2.88905e-09	4.45385e-10	5.82245e-11	7.22231e-09	9.96292e-10	2.48987e-08	1.39183e-08	7.52464e-10
26	1.45405e-08	1.36275e-10	1.51544e-11	1.39267e-09	6.606e-10	2.37665e-09	4.68081e-09	2.31534e-09
26.0833	1.33863e-08	6.55732e-10	4.45057e-11	6.37404e-09	7.37015e-09	3.08676e-08	9.40834e-09	2.88568e-09
26.1667	8.68633e-09	8.48074e-10	2.74787e-11	1.20878e-09	1.8127e-08	2.62977e-08	1.30638e-08	3.51539e-09
26.25	2.84875e-08	2.02015e-10	8.05681e-12	5.22692e-09	1.48139e-09	4.23759e-09	9.49878e-09	2.67755e-09
26.3333	1.19806e-08	1.50269e-10	2.67908e-11	5.82355e-09	2.24759e-08	2.07528e-08	7.68218e-09	6.42198e-09
26.4167	1.745e-08	4.20865e-10	2.19612e-11	7.33728e-09	6.78512e-10	1.11499e-08	1.97219e-08	1.62972e-08
26.5	2.70371e-08	1.06725e-10	1.25177e-12	6.96306e-09	8.69776e-09	1.09075e-08	3.30313e-09	2.38205e-08
26.5833	5.00428e-09	3.81811e-10	2.78543e-12	8.91269e-09	4.98573e-10	1.90786e-08	5.08282e-09	8.54057e-09
26.6667	2.29585e-09	6.28974e-10	1.84317e-11	5.55496e-09	4.40818e-09	4.15557e-09	1.27142e-08	4.23824e-08
26.75	7.33749e-09	1.05757e-10	3.67777e-11	9.97778e-09	2.73253e-09	1.41388e-08	1.64237e-09	1.8758e-08
26.8333	2.91505e-08	2.06715e-10	3.80112e-11	3.24325e-09	1.36501e-08	6.14267e-08	1.94892e-08	2.39903e-08
26.9167	5.50963e-08	1.007e-09	1.29839e-10	3.15646e-08	2.4682e-08	7.07227e-08	7.35838e-08	1.67251e-07
27	5.55679e-08	7.34012e-10	1.28261e-10	2.51946e-09	8.47987e-08	5.359e-08	1.05213e-07	1.77243e-07
27.0833	2.86766e-08	1.92235e-10	6.45348e-11	9.76784e-09	1.14045e-07	1.20591e-07	3.32359e-08	2.28851e-07
27.1667	6.94997e-09	2.05609e-11	5.80809e-11	1.04775e-08	5.47537e-08	2.15862e-07	3.39553e-09	2.58695e-07
27.25	1.38263e-09	1.40373e-10	5.09437e-12	4.73357e-08	7.8971e-08	3.03167e-07	1.35827e-08	5.81515e-08
27.3333	8.57579e-09	3.07729e-10	2.33805e-11	9.27581e-09	7.73631e-08	2.55762e-07	8.22425e-10	8.77716e-09
27.4167	4.89797e-09	1.04347e-10	3.33386e-12	2.58749e-08	4.50925e-08	1.20048e-07	3.15599e-09	3.67567e-08
27.5	9.2776e-09	6.57875e-11	5.76007e-11	3.85861e-08	6.41856e-08	6.78347e-08	1.91309e-09	1.70193e-09
27.5833	1.65354e-08	4.22818e-11	5.75825e-11	2.37529e-08	5.32411e-08	6.55395e-08	3.22856e-09	8.80703e-09
27.6667	2.17942e-09	1.17446e-11	5.23318e-11	3.50033e-08	1.83571e-08	2.1243e-08	5.95522e-09	6.22116e-09
27.75	5.07259e-09	9.44362e-14	7.46262e-11	5.31332e-08	3.54217e-08	8.84035e-10	1.637e-09	6.24799e-10
27.8333	4.74854e-09	1.18055e-11	1.82304e-11	9.95093e-09	3.55326e-09	3.41921e-09	2.20761e-09	7.89461e-10
27.9167	2.62565e-09	1.90737e-10	9.77391e-11	4.8393e-08	9.01926e-09	1.08723e-08	3.38789e-09	7.55737e-09
28	1.26321e-08	3.61547e-10	9.4455e-12	8.24576e-09	4.25373e-10	1.08498e-09	1.32477e-09	4.64301e-09
28.0833	1.02685e-08	7.71555e-11	2.46593e-11	8.8312e-09	4.79236e-09	9.19271e-09	5.97205e-09	1.89683e-09
28.1667	1.28001e-08	1.03374e-10	5.53617e-11	5.61193e-09	1.46676e-09	5.64999e-09	1.39621e-09	4.08921e-09
28.25	3.70113e-08	2.92816e-10	6.05845e-12	5.30668e-10	3.68547e-09	2.89575e-09	3.98454e-09	1.19846e-09
28.3333	6.21363e-09	1.07391e-10	2.27324e-12	1.94787e-09	3.73185e-09	1.55257e-09	4.70664e-10	5.07412e-09
28.4167	5.17513e-08	3.89778e-11	8.72131e-12	6.47764e-10	7.85496e-09	1.07521e-09	9.78478e-09	2.14499e-08
28.5	7.02607e-08	1.81419e-10	3.74641e-11	5.16821e-09	5.4567e-11	4.93393e-09	1.29255e-08	7.85834e-09
28.5833	1.32078e-08	3.704e-10	3.90254e-12	4.0523e-09	2.11639e-09	5.16462e-09	3.82019e-09	2.2916e-08
28.6667	3.08602e-08	1.82723e-10	3.2882e-11	3.33898e-09	7.75812e-10	2.3298e-09	5.6709e-09	1.8611e-08
28.75	8.01906e-08	1.22065e-10	5.52731e-11	9.63239e-09	1.83427e-09	3.69825e-09	8.45467e-09	1.05013e-08
28.8333	1.47469e-07	1.32079e-09	2.63552e-12	1.70582e-08	6.72334e-09	1.68841e-08	1.8413e-09	1.73826e-08
28.9167	1.85872e-07	2.29594e-09	1.26247e-11	2.31722e-08	3.67108e-08	4.49639e-08	2.41586e-08	1.68216e-08
29	1.56267e-07	1.50753e-09	1.2742e-10	3.41658e-08	1.05962e-07	6.1381e-08	6.0771e-08	3.68624e-08
29.0833	7.75577e-08	4.5067e-10	1.28962e-10	5.81231e-08	1.71861e-07	5.0033e-08	3.91612e-08	1.38538e-07
29.1667	1.77725e-08	4.49248e-11	3.65164e-12	1.4617e-08	1.85658e-07	7.46313e-08	1.35049e-08	6.85676e-08
29.25	1.69826e-09	1.80339e-10	1.34038e-10	2.62042e-08	1.64567e-07	1.27781e-07	5.39128e-09	4.53995e-10
29.3333	4.01319e-11	4.97636e-10	1.14369e-10	9.89825e-09	1.17285e-07	9.75734e-08	4.09168e-09	1.82635e-08
29.4167	2.26475e-09	2.97536e-10	9.89563e-12	2.47931e-08	1.03902e-07	3.67609e-08	3.75232e-09	4.91849e-09
29.5	4.27426e-09	6.7549e-12	5.70478e-11	9.41862e-08	8.29485e-08	5.05665e-08	2.38023e-09	5.62344e-10
29.5833	2.9445e-09	1.31809e-10	2.42843e-11	3.77522e-08	4.35316e-08	3.54072e-08	9.21942e-10	6.71969e-10
29.6667	2.6595e-09	1.02489e-10	3.42768e-11	6.64468e-08	3.2329e-08	5.85319e-09	3.06258e-09	6.14526e-10
29.75	3.99195e-09	5.21332e-11	2.31668e-11	8.90239e-08	6.42408e-08	1.35211e-09	6.67276e-10	2.61769e-09
29.8333	1.4907e-09	9.52118e-11	5.20963e-12	2.10964e-09	2.5726e-09	1.94822e-09	2.64506e-09	6.34992e-09
29.9167	8.23417e-10	6.31802e-10	3.72075e-11	4.91231e-08	3.22292e-08	1.04995e-08	1.39498e-09	6.23213e-09
30	8.18167e-09	6.37247e-10	1.75507e-12	4.67385e-09	7.55029e-09	3.84396e-09	1.03313e-09	1.42357e-08
30.0833	9.83992e-09	3.30773e-11	5.08873e-11	2.33465e-08	8.70884e-09	4.34565e-09	3.87151e-09	3.2246e-09
30.1666	9.61325e-09	3.91277e-10	2.20926e-11	9.95118e-09	6.68406e-09	8.48425e-09	1.18366e-09	4.0851e-09
30.25	1.10203e-08	1.18941e-09	2.64045e-11	6.59879e-09	6.01843e-10	1.66947e-09	2.73516e-09	8.67603e-09
30.3333	8.04429e-09	5.82776e-10	8.0519e-11	5.15815e-09	2.25434e-09	8.08335e-11	1.97379e-09	8.25342e-09
30.4166	2.56276e-08	6.7431e-11	3.664e-11	5.4332e-09	2.68439e-10	5.60399e-10	7.98262e-09	2.05717e-08
30.5	2.318e-08	7.22632e-10	2.74161e-11	1.0243e-08	1.56588e-09	8.91028e-10	9.73599e-09	1.02861e-08
30.5833	1.45733e-10	7.18467e-10	7.26277e-11	2.47331e-09	6.08063e-09	4.07955e-11	1.32109e-08	1.59459e-08
30.6666	2.72808e-08	5.31854e-11	3.59469e-11	2.31845e-08	5.63318e-09	2.34873e-09	5.54141e-09	2.26851e-08
30.75	5.18245e-08	1.58607e-09	7.05532e-12	1.4473e-08	1.26957e-09	1.41748e-09	7.75895e-09	5.824e-09
30.8333	6.21275e-08	5.66009e-09	2.32053e-10	4.66202e-08	1.14124e-08	7.13987e-09	1.10066e-08	2.65055e-08
30.9166	6.8683e-08	7.0586e-09	6.42455e-10	1.618e-07	3.10304e-08	1.40979e-08	2.02266e-08	1.088e-07
31	6.44533e-08	5.82863e-09	9.6267e-10	2.26437e-07	2.69519e-08	1.58634e-08	5.20558e-08	1.78032e-07
31.0833	5.19947e-08	4.44855e-09	6.29159e-10	1.9373e-07	4.8921e-08	8.46434e-09	3.03822e-08	1.43925e-07
31.1666	3.72734e-08	3.0626e-09	2.20303e-10	7.01101e-08	3.65542e-08	3.77496e-08	8.44687e-09	3.47213e-08
31.25	1.25015e-08	2.3156e-09	3.23248e-11	2.35443e-09	2.59335e-08	4.83777e-08	2.85841e-09	7.52932e-09
31.3333	2.33453e-09	1.20138e-09	1.38282e-11	2.59052e-08	5.73482e-08	1.29131e-08	4.53671e-09	6.21227e-10
31.4166	1.68155e-08	1.21733e-10	8.57941e-12	8.85981e-10	6.07044e-08	1.44573e-08	1.47147e-09	1.64182e-08
31.5	1.80006e-08	1.53523e-10	7.48907e-12	3.2815e-08	2.78895e-08	2.06933e-08	5.38263e-09	1.40063e-08
31.5833	7.54179e-09	1.04482e-10	7.78982e-12	1.5219e-08	4.73498e-08	2.03711e-09	8.50633e-10	9.46764e-09
31.6666	9.10557e-09	1.09295e-11	5.71081e-11	1.93419e-08	1.31928e-08	4.56209e-10	2.03345e-09	9.03356e-09
31.75	1.69349e-08	9.54751e-11	1.64855e-11	3.55273e-08	2.39281e-08	1.58876e-09	7.08975e-10	4.73747e-09
31.8333	2.66948e-09	1.79952e-11	1.90631e-11	2.29917e-09	1.81886e-08	1.0339e-09	6.11016e-09	1.5645e-08
31.9166	4.25809e-09	1.88897e-11	5.80889e-11	1.42876e-08	1.2729e-08	6.17965e-09	1.80889e-09	1.37862e-09
32	1.46357e-08	1.36733e-10	1.2378e-12	3.23544e-09	1.60584e-08	6.40985e-09	1.08482e-09	2.22136e-08
32.0833	2.10525e-08	1.73268e-10	6.44535e-11	1.05611e-08	1.981e-09	2.26737e-09	2.46542e-10	6.20762e-09
32.1666	1.094e-08	1.27505e-10	8.52553e-11	5.33295e-09	1.3878e-09	7.48198e-09	5.06717e-09	8.21682e-09
32.25	5.15706e-09	6.55537e-10	1.47493e-11	2.6882e-08	2.23781e-09	3.37228e-09	8.66062e-10	1.19138e-08
32.3333	9.17493e-09	6.00979e-10	8.20088e-14	3.06671e-08	3.19153e-10	2.58184e-09	2.26488e-09	4.73224e-09
32.4166	7.59584e-09	2.05334e-10	1.20696e-11	2.80997e-09	2.67945e-09	1.6516e-09	1.08e-09	2.15985e-08
32.5	5.02618e-09	4.04664e-10	3.48874e-11	2.95167e-08	8.14894e-09	4.41022e-09	1.53641e-09	9.67379e-09
32.5833	2.44627e-08	5.36984e-10	2.7099e-12	1.28519e-08	3.21646e-09	5.42903e-09	1.2931e-09	8.03508e-09
32.6666	2.45235e-08	7.66771e-11	5.48976e-12	1.93778e-08	1.01646e-08	3.74464e-10	9.2249e-10	2.31044e-08
32.75	3.67455e-09	7.14133e-10	3.35167e-11	2.18316e-08	7.61966e-09	2.66261e-10	6.25137e-10	1.45582e-08
32.8333	2.33174e-10	3.72764e-09	1.77683e-11	1.37742e-08	1.97684e-08	4.81238e-09	2.63942e-09	9.14895e-09
32.9166	6.10577e-10	6.60199e-09	8.79987e-12	2.93934e-08	3.89889e-08	3.77915e-08	1.2296e-08	1.44846e-07
33	1.05072e-09	6.76066e-09	5.32062e-11	1.5057e-08	2.29652e-08	8.39812e-08	2.29964e-08	2.27118e-07
33.0833	3.43557e-09	5.67856e-09	2.73115e-12	7.79933e-09	1.96683e-08	6.5815e-08	1.27118e-08	1.14012e-07
33.1666	1.07589e-08	3.73906e-09	1.45749e-10	1.23748e-08	7.16268e-09	3.10145e-08	1.18466e-08	1.09393e-08
33.25	6.88612e-09	1.50744e-09	2.65283e-10	9.93417e-10	4.81938e-09	1.79152e-08	1.46943e-08	3.95894e-09
33.3333	7.98189e-10	2.13241e-10	6.97472e-11	1.80619e-08	1.1772e-08	2.09273e-09	1.80177e-09	3.03868e-09
33.4166	1.13201e-08	9.27594e-11	5.06603e-11	5.7785e-09	1.64553e-08	4.48762e-09	2.49758e-09	1.33518e-08
33.5	1.02496e-08	1.18278e-10	3.83062e-11	1.53917e-09	9.77088e-09	2.4268e-09	3.57307e-09	1.37338e-08
33.5833	3.24707e-09	1.85307e-11	3.80817e-12	9.34335e-10	3.31806e-08	3.52805e-09	2.40963e-09	1.59615e-09
33.6666	1.06323e-08	2.64906e-11	7.69108e-11	1.09145e-08	2.83007e-08	2.19421e-09	4.32452e-09	3.06005e-09
33.75	1.78972e-08	8.6638e-11	2.98738e-11	7.28089e-09	6.30359e-10	2.91168e-09	2.53157e-09	3.17103e-09
33.8333	3.25678e-09	3.22646e-11	1.57885e-11	2.13267e-08	2.61601e-08	4.07512e-09	8.60626e-09	6.70467e-09
33.9166	4.53555e-09	6.56928e-11	1.25944e-10	3.04895e-08	9.42044e-09	4.18073e-09	3.79918e-09	3.84198e-09
34	2.08969e-08	2.0676e-10	6.9271e-11	1.79021e-10	2.16629e-09	6.02627e-09	6.32026e-10	1.54036e-08
34.0833	1.60087e-08	1.72939e-10	8.19544e-13	1.84974e-08	4.71753e-09	6.52475e-09	9.13491e-10	1.06313e-08
34.1666	5.07486e-09	2.45473e-10	4.9054e-12	3.86543e-09	1.14418e-10	8.92154e-09	4.8009e-10	1.20251e-08
34.25	1.41218e-08	3.38245e-10	4.79619e-11	1.11125e-08	2.2964e-09	2.19872e-09	3.66735e-10	8.84823e-09
34.3333	3.09598e-09	3.79828e-10	8.14501e-11	1.59689e-08	8.24557e-10	6.05281e-09	3.11534e-09	1.52651e-08
34.4166	8.27711e-09	1.95315e-10	3.03576e-11	4.26243e-09	7.88501e-09	4.65808e-09	1.67048e-09	2.54705e-08
34.5	4.96774e-09	5.87715e-11	9.71587e-14	9.43539e-09	1.03221e-08	4.82695e-09	1.63141e-09	6.75192e-09
34.5833	2.32977e-08	1.73425e-11	9.16594e-12	6.24097e-09	3.50725e-09	2.13584e-08	1.42034e-09	2.1795e-08
34.6666	2.2227e-08	2.53922e-12	8.39448e-12	6.80405e-09	6.72582e-09	8.34944e-09	4.01889e-11	2.23078e-08
34.75	1.1668e-09	9.24692e-12	1.1527e-11	3.19507e-09	2.4116e-09	8.18951e-09	1.33186e-09	7.38914e-09
34.8333	2.5945e-09	1.14396e-11	4.7874e-11	1.67366e-09	8.03514e-09	3.32752e-08	8.05623e-10	1.76668e-08
34.9166	1.42834e-08	1.73202e-10	2.81823e-10	5.3624e-09	2.99904e-08	3.94385e-08	9.47875e-09	9.63913e-08
35	3.48166e-08	1.80093e-10	4.8941e-10	2.10715e-08	3.00484e-08	7.51243e-08	4.05588e-08	1.97679e-07
35.0833	3.46256e-08	8.21764e-12	2.81348e-10	6.00885e-08	2.27877e-08	9.95917e-08	3.33867e-08	1.91656e-07
35.1666	1.50774e-08	3.84183e-10	8.77229e-11	5.9321e-08	4.94149e-09	4.33597e-08	2.11244e-08	7.08291e-08
35.25	2.254e-09	6.15301e-10	3.17363e-11	1.63623e-08	3.42943e-09	6.68654e-09	1.30471e-08	2.64503e-09
35.3333	6.54192e-10	1.13751e-10	1.54163e-11	1.72879e-09	1.09376e-08	1.7379e-09	3.31809e-09	1.44051e-09
35.4166	2.06858e-09	3.03779e-10	1.35386e-11	9.07218e-09	3.914e-09	1.88064e-09	1.54636e-09	1.66013e-09
35.5	1.13872e-10	3.18938e-10	9.3639e-12	4.29062e-09	5.98252e-09	6.08064e-10	4.15136e-09	2.41251e-09
35.5833	9.18007e-11	2.66762e-11	6.32479e-13	9.19322e-10	1.77773e-09	7.79235e-09	2.33198e-10	9.62634e-10
35.6666	2.05338e-10	3.12372e-10	2.20448e-11	1.33556e-08	4.0973e-09	6.03124e-09	4.53427e-09	4.4523e-10
35.75	7.9329e-10	2.40954e-10	1.25104e-11	1.10348e-08	3.78616e-09	7.99572e-10	3.30737e-09	8.51457e-10
35.8333	1.33486e-10	4.08821e-11	1.68902e-11	1.66211e-08	1.25423e-10	2.81084e-09	3.53149e-10	3.76065e-09
35.9166	4.23444e-09	3.89041e-10	8.22689e-12	9.23891e-09	5.14615e-09	2.18585e-09	7.72873e-10	2.33615e-09
36	7.43599e-09	3.5499e-10	8.57995e-11	1.98717e-08	1.36651e-08	1.42684e-09	5.3088e-11	6.81985e-09
36.0833	1.26623e-09	6.76039e-11	1.4845e-10	1.45691e-08	2.86424e-09	1.00009e-08	1.11149e-09	4.51082e-09
36.1666	1.83985e-08	4.23354e-11	7.2723e-11	1.95096e-08	1.85364e-09	6.08164e-09	2.11233e-09	7.51789e-09
36.25	2.26204e-08	3.40121e-10	6.98855e-11	3.03524e-08	3.06006e-09	1.32357e-09	1.92455e-09	4.60818e-09
36.3333	1.53661e-09	3.82071e-10	6.12917e-11	8.309e-10	1.49811e-10	9.78954e-09	3.07645e-09	4.24839e-09
36.4166	2.9373e-08	1.15063e-10	1.40887e-11	1.02492e-08	1.04285e-09	5.13209e-09	2.39525e-09	1.42629e-08
36.5	3.17378e-08	1.18417e-10	2.3872e-11	2.92517e-09	4.81927e-09	7.51973e-10	1.07966e-09	1.04306e-08
36.5833	1.04163e-08	9.66157e-11	1.42566e-10	2.03089e-09	4.46282e-09	1.14477e-08	9.95986e-10	5.90353e-09
36.6666	1.582e-08	5.76923e-11	8.94205e-11	2.70989e-09	2.54562e-11	1.12374e-08	9.2442e-10	2.31015e-08
36.75	3.12384e-08	4.19054e-12	1.73869e-11	1.84456e-10	3.16338e-09	2.63867e-08	7.51853e-10	4.51189e-08
36.8333	1.44174e-08	1.58136e-10	3.13545e-10	3.45192e-09	1.8292e-09	5.18145e-08	7.42192e-10	1.46981e-08
36.9166	2.27182e-09	5.54829e-10	7.11174e-10	3.70398e-09	7.95776e-11	2.48357e-08	1.28525e-08	1.67992e-08
37	2.44246e-08	4.15103e-10	7.52754e-10	1.11018e-09	4.2486e-09	1.42651e-08	5.70248e-08	2.053e-07
37.0833	3.57158e-08	7.74957e-11	4.75026e-10	7.39192e-10	1.18733e-08	3.87731e-08	6.2803e-08	3.84644e-07
37.1666	2.63254e-08	2.79579e-11	2.93003e-10	1.86211e-08	1.09554e-08	3.95816e-08	2.88419e-08	2.46979e-07
37.25	1.06798e-08	4.32742e-11	8.04312e-11	4.04784e-08	8.84068e-09	1.49024e-08	6.84054e-09	4.88275e-08
37.3333	2.11931e-09	9.19307e-11	2.65059e-11	2.40199e-08	9.58048e-09	2.56116e-10	1.78781e-10	1.74016e-08
37.4166	3.67155e-09	7.68939e-11	1.34324e-10	1.57116e-08	1.14831e-08	3.43426e-09	4.88129e-10	1.4197e-08
37.5	2.98386e-09	1.03136e-12	4.63983e-11	1.30175e-08	3.71697e-08	9.27192e-10	3.00576e-10	5.16065e-09
37.5833	3.10201e-10	4.96405e-11	5.65406e-11	1.18147e-08	3.87605e-08	9.13373e-10	6.01548e-11	5.81596e-09
37.6666	1.44582e-09	4.05094e-11	7.85128e-11	4.50546e-08	7.96579e-09	2.99169e-09	3.68217e-10	2.75361e-09
37.75	6.16875e-09	2.48936e-11	5.54221e-12	5.34245e-08	5.86687e-09	1.82435e-09	3.34168e-10	1.62428e-10
37.8333	1.17347e-08	4.35537e-11	3.54508e-11	5.03623e-09	6.45667e-09	8.91754e-10	1.34897e-09	3.58513e-09
37.9166	3.36068e-09	3.22762e-11	5.43011e-11	2.9164e-08	3.2882e-09	8.48949e-11	1.82789e-09	2.99398e-09
38	4.33695e-09	1.32895e-10	2.49474e-11	6.16259e-08	3.87826e-09	2.98227e-09	3.10296e-11	2.64799e-09
38.0833	1.55721e-08	6.60057e-11	3.75557e-12	1.13416e-08	1.28437e-10	7.56427e-09	1.37023e-09	3.4577e-09
38.1666	2.85775e-08	2.64317e-11	3.30654e-11	1.93858e-08	7.62234e-10	1.62374e-09	2.04451e-09	5.66649e-09
38.25	3.19317e-08	1.34193e-10	7.32812e-11	1.9688e-08	1.15509e-09	2.87127e-09	2.28615e-09	2.06394e-09
38.3333	8.05372e-09	6.59092e-11	1.27901e-10	3.5741e-09	1.97756e-09	9.87954e-09	3.46358e-09	5.36166e-10
38.4166	4.83275e-08	1.91937e-11	3.75334e-11	2.62367e-09	2.36829e-09	5.76188e-09	1.23214e-09	7.10102e-09
38.5	8.52423e-08	1.48525e-10	2.45894e-11	2.36723e-09	4.48254e-09	2.68887e-11	2.19979e-09	8.04242e-09
38.5833	1.8498e-08	2.15372e-10	2.06922e-11	3.24092e-10	3.8601e-09	9.81509e-09	3.073e-09	4.51299e-10
38.6666	2.54804e-08	8.32989e-11	2.79147e-11	3.28865e-10	1.22745e-09	1.75976e-08	4.44037e-09	1.15767e-08
38.75	1.19617e-07	1.65567e-11	5.8527e-11	4.46011e-09	2.58294e-09	3.09756e-08	5.19066e-09	1.60144e-08
38.8333	1.25056e-07	2.46803e-10	6.55845e-11	1.50329e-08	1.19291e-09	5.18281e-08	2.03575e-09	4.49047e-09
38.9166	7.55721e-08	5.11497e-10	2.7353e-10	6.8652e-08	1.11155e-08	2.08766e-08	1.96591e-08	2.18187e-09
39	4.81274e-08	4.83919e-10	2.79871e-10	1.92492e-07	7.67469e-08	1.84025e-08	2.26753e-08	5.49553e-08
39.0833	3.02869e-08	2.23127e-10	1.19977e-10	1.71323e-07	1.27745e-07	4.56827e-08	5.53074e-09	1.74983e-07
39.1666	1.82442e-08	7.94044e-11	2.95212e-11	2.16477e-08	5.46086e-08	2.85572e-08	5.62791e-09	1.62557e-07
39.25	1.53105e-08	4.59476e-11	1.60179e-11	1.34519e-08	6.04456e-09	2.30941e-09	3.50662e-09	3.50155e-08
39.3333	7.90454e-09	1.37253e-10	7.26096e-11	2.15321e-08	1.31984e-08	1.7501e-08	8.53376e-10	5.67016e-09
39.4166	7.02772e-10	3.2253e-10	3.04473e-11	9.27449e-10	6.76364e-09	1.41922e-08	2.00621e-10	1.61704e-08
39.5	5.08673e-10	2.20923e-10	6.89194e-12	3.21367e-08	2.38445e-08	8.7183e-10	2.02363e-09	4.01041e-09
39.5833	5.21812e-10	3.39384e-11	3.04989e-11	2.49023e-08	4.16602e-08	2.03244e-08	2.10201e-09	2.29171e-09
39.6666	1.08544e-09	1.18537e-10	8.66706e-12	1.90227e-08	3.30439e-08	1.1036e-08	4.52074e-10	4.15873e-09
39.75	1.06681e-08	1.28983e-10	7.11253e-12	2.59768e-08	3.03942e-08	1.64964e-09	8.45395e-10	5.45066e-10
39.8333	1.90079e-08	6.49978e-11	1.41604e-11	1.75312e-09	1.39659e-08	8.50902e-09	3.89083e-10	6.1964e-10
39.9166	3.76604e-09	1.19303e-10	1.50063e-11	7.05602e-08	3.96569e-09	2.93387e-09	3.82465e-10	1.02096e-09
40	8.43184e-09	1.1006e-10	1.61949e-11	6.50765e-08	7.8542e-10	1.00624e-08	1.6379e-11	6.75301e-11
40.0833	1.51191e-08	1.61739e-10	9.69196e-11	4.00852e-09	1.43452e-09	8.52706e-09	3.58447e-09	8.75609e-10
40.1666	1.51762e-08	1.30202e-10	5.47295e-11	8.86392e-09	3.04154e-09	9.94075e-10	9.97757e-09	2.44e-10
40.25	3.06113e-08	1.38353e-11	1.99942e-11	1.73786e-08	2.76598e-09	5.52228e-09	8.10011e-09	6.87411e-10
40.3333	8.10013e-09	8.9963e-11	1.03088e-10	1.66333e-09	4.896e-09	6.48439e-09	2.80713e-09	2.72833e-09
40.4166	3.6809e-08	2.08594e-10	2.47975e-11	6.43698e-09	3.02289e-09	2.00067e-09	1.74431e-09	3.68111e-10
40.5	8.25931e-08	1.3987e-10	1.22234e-10	6.03783e-09	1.02195e-09	3.73256e-09	1.0063e-10	1.74793e-09
40.5833	1.99887e-08	1.8908e-11	2.5518e-10	2.95629e-10	1.3886e-08	6.94447e-09	3.15381e-09	2.70651e-09
40.6666	1.9524e-08	1.09613e-10	5.56055e-11	2.50514e-09	1.37968e-08	3.31442e-09	4.56702e-09	9.31209e-10
40.75	1.19812e-07	2.33833e-10	4.98958e-11	5.45725e-10	5.25733e-10	2.22252e-08	5.94176e-09	2.00205e-09
40.8333	1.75748e-07	2.25934e-10	2.93306e-10	9.47841e-09	8.05349e-09	2.591e-08	1.46809e-09	1.12492e-08
40.9166	1.67767e-07	1.87503e-10	5.48074e-10	5.82922e-08	1.9784e-08	4.13532e-09	3.27967e-08	5.77083e-08
41	1.15977e-07	6.81053e-11	6.30574e-10	1.44027e-07	3.43433e-08	5.51636e-09	7.18742e-08	1.02784e-07
41.0833	5.59578e-08	2.62368e-10	5.88527e-10	1.55146e-07	3.82468e-08	2.04032e-08	4.18207e-08	1.02417e-07
41.1666	1.85591e-08	4.06214e-10	3.46887e-10	8.12799e-08	1.27478e-08	2.1321e-08	1.59481e-08	5.28376e-08
41.25	1.62492e-08	1.84914e-10	1.26015e-10	3.09298e-08	8.10593e-09	5.87013e-09	9.06925e-09	6.75024e-10
41.3333	1.45319e-08	8.72295e-11	3.05412e-11	1.71532e-08	1.72577e-08	1.36519e-08	1.12906e-09	2.03865e-08
41.4166	3.01143e-09	1.47287e-10	5.34566e-11	3.40886e-09	4.08149e-09	1.49643e-08	4.69324e-09	1.80115e-08
41.5	2.26024e-09	1.29358e-10	2.51627e-11	5.83839e-09	7.08043e-09	5.54138e-10	1.08527e-08	9.3771e-10
41.5833	2.27858e-09	1.0965e-10	2.37177e-11	5.12857e-09	1.55212e-08	1.49673e-08	3.63488e-09	1.93183e-09
41.6666	4.84299e-09	1.08414e-10	1.02494e-10	4.01128e-09	2.13304e-08	1.263e-08	6.90018e-10	1.01621e-09
41.75	8.69132e-09	1.16834e-10	4.09528e-11	3.47861e-09	2.96348e-08	1.48271e-09	3.45306e-10	1.81646e-09
41.8333	6.88201e-09	2.20798e-10	4.32787e-11	1.34491e-08	4.39138e-09	9.0645e-09	2.03928e-09	4.17702e-10
41.9166	5.13533e-09	6.81127e-11	1.46224e-10	6.15952e-08	7.43661e-09	5.30238e-09	2.92429e-10	2.02802e-09
42	9.44557e-09	1.51663e-10	6.85579e-11	2.24872e-08	6.37094e-09	1.24168e-08	6.59727e-10	1.01319e-09
42.0833	7.62674e-09	5.89143e-10	1.33483e-13	6.60521e-09	5.03932e-09	7.37726e-09	1.92494e-10	1.16159e-09
42.1666	6.53939e-09	2.94953e-10	6.1843e-11	3.77738e-08	1.53082e-08	4.44792e-09	4.09604e-09	8.246e-10
42.25	1.14509e-08	1.14371e-11	8.39944e-11	1.55914e-08	5.02231e-10	6.147e-09	3.99336e-09	4.04226e-10
42.3333	3.72083e-09	1.12228e-10	4.55103e-11	1.7808e-08	1.13918e-08	1.90625e-09	1.75096e-10	2.98895e-09
42.4166	1.78704e-08	1.03982e-10	9.41535e-12	2.88131e-08	9.91777e-09	3.56918e-09	2.99838e-09	1.09472e-09
42.5	3.01001e-08	2.70697e-10	2.74708e-11	7.8472e-09	2.0838e-09	4.71822e-09	1.25288e-09	2.62351e-10
42.5833	7.41956e-09	1.77074e-10	6.35459e-11	6.5634e-09	1.28874e-08	2.42494e-09	3.07097e-09	1.99169e-09
42.6666	9.6462e-09	7.77041e-12	4.66262e-11	9.57841e-09	6.00476e-09	3.57769e-10	1.05382e-08	2.62587e-09
42.75	4.85854e-08	3.11658e-10	2.0049e-13	6.94094e-09	1.45072e-09	1.0639e-08	1.16149e-08	1.42452e-09
42.8333	9.33139e-08	7.706e-10	6.22857e-11	7.99305e-09	2.49886e-08	3.0311e-08	1.90905e-09	3.98437e-09
42.9166	9.19918e-08	1.18855e-09	1.29998e-10	2.62252e-08	7.16605e-08	3.92105e-08	1.80407e-08	3.59473e-08
43	4.46447e-08	1.89392e-09	8.20102e-11	3.21633e-08	1.20933e-07	2.01914e-08	7.11905e-08	6.30096e-08
43.0833	1.32015e-08	2.12497e-09	2.08465e-11	5.69846e-09	1.15611e-07	3.11649e-08	7.05134e-08	4.27139e-08
43.1666	1.01075e-08	1.3227e-09	1.36104e-11	3.90402e-08	7.21031e-08	5.08863e-08	2.98994e-08	9.45051e-09
43.25	1.76938e-08	2.55783e-10	1.25127e-10	5.15257e-08	2.99648e-08	2.07639e-08	1.20978e-08	1.56806e-09
43.3333	9.86973e-09	1.72408e-12	3.30106e-10	8.53644e-09	6.60463e-09	6.74698e-09	1.852e-09	4.98883e-09
43.4166	7.79507e-10	1.35794e-11	2.30566e-10	4.24893e-09	5.051e-09	1.80278e-08	6.2597e-09	2.90876e-10
43.5	1.09342e-08	6.12934e-12	2.15698e-11	1.4037e-08	1.08977e-08	1.08912e-08	1.94442e-08	3.8209e-09
43.5833	5.69169e-09	1.64569e-11	3.05394e-11	2.53297e-08	6.54368e-09	2.08572e-09	1.0943e-08	2.70584e-09
43.6666	2.46472e-09	2.23999e-12	6.0661e-11	2.59784e-08	1.49899e-09	6.4667e-09	1.66564e-09	1.30306e-08
43.75	1.34835e-08	1.40728e-11	2.59263e-11	9.81026e-09	5.85026e-10	5.69201e-09	2.75654e-10	4.1207e-09
43.8333	6.62687e-09	6.88757e-11	8.15294e-11	1.12593e-08	3.17758e-09	1.88392e-09	1.14523e-09	4.09702e-09
43.9166	2.93771e-09	2.23108e-11	6.42526e-11	3.22384e-08	1.69067e-08	2.70819e-09	3.09991e-09	1.01975e-08
44	1.53119e-08	3.8545e-11	1.25504e-10	3.84327e-08	9.12702e-09	1.82773e-09	2.34242e-09	8.98139e-10
44.0833	1.23332e-08	2.00075e-10	1.18181e-10	6.97827e-08	3.81634e-09	2.26165e-09	3.85543e-10	1.46366e-09
44.1666	2.34675e-09	1.64043e-10	1.37188e-11	5.11123e-08	1.76892e-08	1.98961e-10	6.40263e-09	1.71991e-09
44.25	6.38534e-09	3.71195e-11	2.90171e-10	2.56704e-08	1.77802e-09	7.87179e-10	3.45092e-09	1.95528e-11
44.3333	9.48134e-09	6.49283e-12	3.24987e-10	7.26389e-08	5.90165e-09	1.25759e-11	1.76053e-09	9.72314e-10
44.4166	5.86575e-09	2.29145e-11	5.93977e-11	4.16741e-08	4.49016e-09	8.08493e-10	3.38505e-09	8.40722e-10
44.5	1.06182e-08	1.13636e-10	1.14086e-11	2.79153e-08	6.42566e-09	7.72399e-10	1.43846e-09	7.06339e-10
44.5833	1.65077e-08	6.37236e-11	2.12239e-11	3.4434e-08	1.14273e-08	3.39088e-09	4.58096e-09	1.7579e-09
44.6666	5.22516e-09	8.04338e-12	1.97025e-13	3.40823e-08	3.42537e-09	6.10774e-09	8.8831e-09	1.00475e-09
44.75	2.12846e-08	1.30134e-10	1.05929e-11	5.07704e-08	6.33834e-09	4.4513e-09	4.92261e-09	1.18103e-08
44.8333	8.98176e-08	2.42813e-10	1.63138e-11	7.18089e-08	8.1026e-09	1.84469e-08	5.25264e-11	1.78689e-08
44.9166	1.24777e-07	4.1946e-10	7.11717e-11	1.68297e-07	2.94897e-08	3.87406e-08	1.38293e-08	1.92946e-08
45	9.50148e-08	7.29828e-10	2.72868e-10	2.82042e-07	1.15121e-07	4.72787e-08	4.31831e-08	1.17355e-08
45.0833	5.64429e-08	8.42819e-10	5.12166e-10	1.64828e-07	1.81981e-07	5.73722e-08	3.96688e-08	1.41544e-09
45.1666	2.90226e-08	3.96275e-10	3.50695e-10	1.70526e-08	1.43632e-07	5.50993e-08	1.61852e-08	1.42758e-09
45.25	1.71059e-08	1.09902e-10	1.63533e-10	5.84138e-09	7.23422e-08	2.83307e-08	3.52494e-09	3.62435e-09
45.3333	6.29133e-09	9.94499e-11	2.32859e-10	1.44696e-09	3.60561e-08	1.40663e-08	3.12755e-09	3.88183e-09
45.4166	4.05317e-09	1.84258e-11	1.80861e-10	8.53457e-09	2.74715e-08	1.26057e-08	2.10135e-09	1.00136e-08
45.5	1.6906e-08	3.43716e-11	2.39311e-11	4.06091e-08	2.23517e-08	1.96993e-08	8.09759e-09	8.17998e-09
45.5833	8.19641e-09	7.851e-11	3.41043e-12	5.63984e-08	3.17524e-08	1.11297e-08	1.32228e-08	1.2054e-08
45.6666	2.52977e-09	1.18742e-11	8.24142e-12	4.59451e-08	2.45089e-08	4.72732e-09	2.90795e-09	2.00219e-08
45.75	1.9778e-08	9.80628e-12	2.00772e-12	2.2303e-08	3.98129e-09	1.65859e-08	2.17838e-09	4.24423e-09
45.8333	1.31897e-08	1.87781e-11	1.84157e-11	1.88157e-09	3.48044e-09	5.56896e-09	1.39463e-08	1.16565e-08
45.9166	2.71127e-09	3.48912e-13	1.2584e-12	4.02437e-08	5.97141e-09	5.96512e-09	1.09273e-08	1.06332e-08
46	1.6654e-08	2.68068e-11	7.55674e-11	1.02383e-07	3.03335e-09	7.3083e-09	5.52408e-10	5.08366e-10
46.0833	1.34971e-08	6.92141e-11	1.12547e-10	1.18438e-07	2.19999e-09	4.52956e-09	5.7041e-09	8.04262e-09
46.1666	8.63154e-11	6.39867e-11	4.393e-11	4.82087e-08	1.39593e-08	7.96133e-09	8.95722e-09	2.77668e-09
46.25	1.1353e-08	3.48527e-11	2.01197e-10	4.56688e-08	5.10215e-09	6.11095e-09	1.66262e-09	1.52499e-09
46.3333	1.44529e-08	3.14052e-11	2.26233e-10	9.96853e-08	1.57041e-09	1.1862e-08	7.75187e-10	7.51866e-09
46.4166	7.69539e-10	2.96901e-11	2.25823e-11	4.69667e-08	6.51053e-09	2.37956e-08	1.1374e-09	1.58254e-09
46.5	1.47779e-08	9.6972e-12	1.66111e-11	4.26425e-08	1.1067e-08	9.63775e-09	1.61129e-10	1.68602e-09
46.5833	2.90904e-08	4.66534e-11	2.90367e-11	5.88346e-08	1.31624e-08	1.70067e-08	9.55519e-10	3.41884e-09
46.6666	4.6962e-09	8.43057e-11	7.95011e-13	6.7705e-08	1.06703e-08	4.05727e-08	2.65899e-09	5.7524e-11
46.75	1.97123e-08	4.55777e-11	4.96685e-12	8.46999e-08	5.12945e-09	4.63004e-08	1.32888e-09	9.99675e-09
46.8333	1.16327e-07	7.70208e-11	9.77769e-12	1.19474e-07	2.42845e-09	4.02104e-08	8.07412e-10	4.72229e-08
46.9166	1.96193e-07	2.06847e-10	1.10599e-11	3.41287e-07	4.11517e-08	2.43847e-08	2.73103e-09	9.20181e-08
47	1.92035e-07	2.9561e-10	1.32788e-10	5.86682e-07	1.18851e-07	1.17394e-08	4.82349e-09	6.74311e-08
47.0833	1.23924e-07	2.01914e-10	3.45082e-10	4.50304e-07	1.45154e-07	8.44362e-09	3.76832e-09	1.67511e-08
47.1666	4.85832e-08	3.4436e-11	2.85772e-10	1.50159e-07	9.75843e-08	1.21997e-08	1.64508e-09	8.48087e-09
47.25	1.20571e-08	1.22461e-10	4.70005e-11	2.16631e-08	5.40009e-08	1.27862e-08	3.06938e-10	1.25122e-08
47.3333	6.56109e-09	1.57499e-10	1.21297e-11	2.80813e-09	4.61894e-08	8.07268e-09	9.19096e-10	7.64299e-09
47.4166	9.08407e-09	1.54083e-11	3.39247e-11	1.22443e-08	3.16876e-08	8.10282e-09	8.36777e-10	4.23166e-09
47.5	1.35102e-08	5.15178e-11	6.90625e-11	4.4597e-08	1.83136e-08	1.1291e-08	1.1061e-09	7.58261e-09
47.5833	7.00176e-09	7.39437e-11	2.72539e-11	5.5947e-08	2.6155e-08	8.91949e-09	2.79922e-09	9.0706e-09
47.6666	4.86531e-09	8.54749e-13	1.78322e-12	3.51789e-08	2.1057e-08	1.83285e-08	4.68265e-10	7.12396e-09
47.75	1.5863e-08	6.16431e-11	3.37403e-11	9.6977e-09	4.93112e-09	2.657e-08	4.24294e-09	2.92296e-09
47.8333	1.1071e-08	8.18288e-11	2.41321e-11	3.26345e-09	6.91122e-10	1.49046e-08	8.03992e-09	4.5192e-09
47.9166	2.54282e-09	3.89711e-12	1.07143e-12	3.71964e-08	7.98374e-10	1.46625e-08	2.80375e-09	3.34036e-09
48	1.04957e-08	9.31946e-11	2.82696e-11	8.38493e-08	1.30847e-10	3.15436e-08	7.34968e-10	1.27076e-09
48.0833	8.05357e-09	1.81996e-10	3.14712e-11	9.86092e-08	3.90619e-09	2.81634e-08	2.53873e-09	3.09692e-09
48.1666	2.16589e-10	8.17388e-11	1.13578e-11	3.60583e-08	1.19739e-08	2.27273e-08	5.40471e-09	8.51863e-10
48.25	9.71809e-09	1.32844e-11	1.51417e-10	3.18867e-08	6.79455e-09	3.59534e-08	5.3478e-09	2.77284e-09
48.3333	1.04155e-08	5.28602e-11	1.91056e-10	7.95531e-08	4.95026e-09	3.90679e-08	2.48693e-10	5.20401e-09
48.4166	6.95327e-11	2.92407e-11	3.78861e-11	3.50066e-08	1.34936e-08	3.30906e-08	4.84348e-09	1.48042e-09
48.5	1.22318e-08	2.39262e-11	3.28275e-11	1.78491e-08	1.858e-08	3.25071e-08	4.42531e-09	1.55344e-09
48.5833	2.22556e-08	1.36673e-10	1.21419e-10	5.75396e-08	1.79055e-08	3.90219e-08	1.93277e-10	6.03818e-09
48.6666	3.96656e-09	1.24195e-10	3.45679e-11	6.95348e-08	1.10848e-08	4.1653e-08	2.85267e-09	5.361e-09
48.75	1.30028e-08	8.2907e-11	5.97553e-11	5.07533e-08	3.81631e-09	3.97096e-08	1.34026e-09	2.40158e-09
48.8333	8.1041e-08	4.7303e-10	4.77089e-10	1.25071e-07	4.67535e-09	1.57693e-08	1.16386e-10	6.17178e-08
48.9166	1.48619e-07	1.10304e-09	6.97399e-10	4.03043e-07	2.09939e-08	5.35715e-09	9.13331e-10	1.43416e-07
49	1.5431e-07	1.27858e-09	4.52097e-10	6.13285e-07	4.54871e-08	1.17267e-08	4.16957e-09	1.2256e-07
49.0833	1.01583e-07	9.59794e-10	1.08409e-10	4.67161e-07	5.24e-08	1.48531e-08	6.55069e-09	6.02858e-08
49.1666	3.66058e-08	4.2154e-10	1.49107e-12	2.0144e-07	3.13776e-08	8.75336e-09	4.09769e-09	3.35793e-08
49.25	6.06273e-09	1.55487e-10	4.7443e-11	5.44204e-08	1.70086e-08	1.78425e-09	2.42862e-09	1.53011e-08
49.3333	4.63455e-09	7.44983e-11	4.15146e-11	1.06126e-08	1.99433e-08	2.11653e-09	1.44421e-09	3.31965e-09
49.4166	7.21401e-09	3.50671e-11	3.7481e-11	1.56365e-08	1.1842e-08	5.44766e-09	1.78629e-09	3.00009e-09
49.5	6.77181e-09	3.08919e-11	1.52712e-10	3.60826e-08	8.98119e-09	4.96622e-10	2.97783e-09	6.96912e-09
49.5833	3.54593e-09	2.72554e-11	1.08509e-10	3.29172e-08	1.72205e-08	1.2426e-08	7.84697e-10	4.48049e-09
49.6666	3.78724e-09	1.36368e-11	1.57126e-11	1.62351e-08	1.60078e-08	3.14145e-08	1.49367e-09	2.6102e-09
49.75	7.75594e-09	5.42206e-11	1.22314e-10	4.08786e-09	1.01119e-08	1.80481e-08	5.43442e-09	1.75727e-09
49.8333	4.9174e-09	5.42227e-11	1.05027e-10	3.36066e-09	6.14709e-09	1.86788e-08	1.64173e-09	2.13872e-10
49.9166	1.41185e-09	1.29136e-11	5.15802e-12	2.47847e-08	3.53123e-09	1.61662e-08	8.54108e-10	1.81649e-09
50	4.25872e-09	8.41361e-11	1.06395e-10	5.80302e-08	1.92419e-09	3.32348e-08	1.90501e-09	7.85694e-10
50.0833	3.02115e-09	1.43533e-10	1.33607e-10	5.64291e-08	5.41733e-09	4.29916e-08	6.33748e-10	4.32777e-10
50.1666	3.99674e-10	5.30833e-11	1.44744e-11	1.25068e-08	4.19997e-09	2.72371e-08	9.77839e-09	1.50771e-09
50.25	4.58306e-09	4.48959e-12	1.69827e-10	1.43813e-08	1.22988e-09	4.98676e-08	6.58208e-09	4.13041e-10
50.3333	4.42023e-09	4.45057e-11	3.10458e-10	3.09309e-08	5.0021e-09	5.17207e-08	1.16492e-10	1.90813e-09
50.4166	1.80011e-10	1.34813e-11	6.03323e-11	7.04741e-09	7.01212e-09	1.66068e-08	5.81005e-09	1.82407e-09
50.5	5.53832e-09	1.5653e-11	7.11571e-11	4.563e-09	7.57842e-09	3.94408e-08	1.2443e-09	9.92681e-11
50.5833	9.74091e-09	9.22431e-11	3.23598e-10	2.48509e-08	1.02338e-08	6.06408e-08	2.64765e-09	5.47187e-09
50.6666	2.09858e-09	4.81965e-11	1.07286e-10	2.5892e-08	1.11509e-08	2.37944e-08	6.30227e-09	8.33746e-09
50.75	5.05321e-09	5.70142e-11	1.23649e-10	1.40388e-08	6.07171e-09	4.92552e-09	1.43489e-09	1.38204e-09
50.8333	3.3419e-08	4.48147e-10	1.17771e-09	6.30415e-08	1.23492e-09	6.6861e-09	3.41513e-09	2.31186e-08
50.9166	6.38848e-08	1.0038e-09	2.21329e-09	1.94212e-07	2.02362e-11	4.73283e-08	4.51233e-09	7.53052e-08
51	6.90007e-08	1.28816e-09	1.99566e-09	2.55031e-07	1.14027e-09	1.09154e-07	7.37502e-09	1.07161e-07
51.0833	4.54565e-08	9.43722e-10	1.05828e-09	1.84022e-07	6.14725e-09	1.24672e-07	1.27347e-08	1.00488e-07
51.1666	1.61618e-08	3.96279e-10	3.40446e-10	9.15117e-08	7.77491e-09	6.16196e-08	9.84302e-09	5.0633e-08
51.25	2.08247e-09	5.3588e-11	1.65865e-10	3.42613e-08	4.67578e-09	7.81021e-09	5.95721e-09	7.32495e-09
51.3333	1.92432e-09	3.41006e-11	1.0873e-10	1.02641e-08	6.02132e-09	8.1988e-10	6.36803e-09	8.13842e-10
51.4166	3.22097e-09	2.81731e-11	1.03733e-10	1.2473e-08	5.95115e-09	5.30276e-10	6.89731e-09	2.51601e-09
51.5	2.20993e-09	7.93804e-12	2.03074e-10	1.87445e-08	9.80968e-09	2.41588e-09	6.99027e-09	2.35942e-09
51.5833	1.187e-09	2.56503e-11	9.51278e-11	1.61883e-08	1.25858e-08	1.33424e-08	3.01982e-09	4.51952e-09
51.6666	1.64591e-09	1.0581e-11	2.74246e-11	1.38421e-08	1.06744e-08	1.22085e-08	1.94664e-09	3.17977e-09
51.75	2.43117e-09	1.75445e-11	1.57789e-10	3.33326e-09	1.02912e-08	7.29558e-09	3.01049e-09	7.83787e-10
51.8333	1.43932e-09	3.53658e-11	9.21259e-11	5.0192e-09	7.6006e-09	2.74112e-08	5.90802e-10	1.25722e-10
51.9166	4.82753e-10	5.02839e-12	1.61518e-11	3.06772e-08	6.35436e-09	1.61049e-08	1.05956e-09	1.6169e-09
52	1.15988e-09	2.92143e-11	1.6179e-10	4.23147e-08	6.03141e-09	2.31647e-08	2.57088e-09	1.00838e-09
52.0833	8.36109e-10	6.39224e-11	1.55333e-10	2.31663e-08	2.48056e-09	4.3577e-08	1.74265e-09	4.01608e-10
52.1666	2.18084e-10	1.29203e-11	3.23408e-11	4.9391e-09	7.69306e-10	2.59863e-08	2.56945e-09	9.97396e-10
52.25	1.35358e-09	5.44355e-12	1.54915e-10	7.88143e-09	1.5839e-09	3.9285e-08	1.74255e-09	3.25491e-10
52.3333	1.29652e-09	3.63602e-11	2.40935e-10	3.63854e-09	9.18341e-10	5.59434e-08	2.41236e-09	8.21631e-11
52.4166	1.09419e-10	1.13058e-11	4.67625e-11	1.66241e-09	3.31492e-09	1.04971e-08	2.43649e-09	7.11878e-10
52.5	1.58778e-09	3.7735e-12	8.40205e-11	5.68942e-09	3.43544e-09	2.94688e-08	1.52253e-10	3.36072e-10
52.5833	2.8302e-09	3.54569e-11	3.10208e-10	2.21732e-09	3.96419e-09	7.40886e-08	5.12986e-09	5.04526e-11
52.6666	6.91343e-10	1.75673e-11	1.1316e-10	1.55975e-10	7.63103e-09	4.17444e-08	6.70496e-09	5.41335e-10
52.75	1.31504e-09	2.04638e-11	1.22578e-10	1.11588e-09	3.08541e-09	2.30837e-08	3.86699e-09	7.03916e-10
52.8333	9.04998e-09	2.07103e-10	1.23158e-09	9.52375e-09	2.10558e-10	6.12693e-08	8.26405e-09	7.56074e-10
52.9166	1.79797e-08	5.06531e-10	2.57023e-09	2.47115e-08	2.56116e-09	1.46968e-07	1.77465e-08	1.77325e-08
53	1.97883e-08	6.52635e-10	2.7384e-09	3.42194e-08	2.26258e-09	1.81351e-07	2.62101e-08	6.23425e-08
53.0833	1.32503e-08	4.85931e-10	1.75859e-09	3.23396e-08	1.88798e-09	1.21717e-07	2.10655e-08	8.23163e-08
53.1666	4.63341e-09	1.51648e-10	6.97044e-10	2.15463e-08	2.02732e-09	3.09887e-08	7.98943e-09	4.43073e-08
53.25	5.29371e-10	1.75013e-11	2.01525e-10	8.92629e-09	1.33069e-09	1.09069e-09	2.47035e-09	5.65869e-09
53.3333	5.48755e-10	3.15306e-11	9.66228e-11	6.58897e-09	1.25213e-09	1.48209e-08	6.1054e-09	2.90512e-10
53.4166	8.90703e-10	7.90095e-12	1.23802e-10	9.00211e-09	7.45715e-10	1.5192e-08	9.46404e-09	1.95354e-10
53.5	5.33837e-10	5.13968e-12	1.18358e-10	6.06839e-09	9.16176e-10	1.55555e-08	9.90068e-09	2.51049e-09
53.5833	2.84017e-10	1.6554e-11	3.64382e-11	6.03565e-09	1.9482e-09	1.46217e-08	9.74331e-09	5.63096e-09
53.6666	4.29074e-10	4.45343e-13	3.25498e-11	6.58822e-09	2.31602e-09	1.33067e-09	5.22901e-09	2.89178e-09
53.75	5.66595e-10	1.57554e-11	9.10653e-11	1.51999e-09	5.04884e-09	1.31243e-08	1.40699e-09	2.18534e-10
53.8333	2.84741e-10	1.91739e-11	4.85094e-11	1.19048e-08	6.64161e-09	3.95609e-08	4.56612e-11	1.91925e-10
53.9166	1.02444e-10	2.95195e-13	2.10387e-11	2.32279e-08	6.50259e-09	2.36159e-08	4.6672e-10	1.27609e-09
54	2.51561e-10	1.89637e-11	9.08498e-11	1.89657e-08	3.81357e-09	1.51893e-08	1.91182e-09	1.67222e-09
54.0833	1.60807e-10	2.28832e-11	9.54149e-11	1.41025e-08	1.35775e-10	3.8493e-08	2.3932e-09	3.43919e-10
54.1666	5.91778e-11	1.76284e-12	2.74612e-11	7.80893e-09	4.13705e-09	3.14606e-08	1.94042e-09	2.94446e-10
54.25	3.02014e-10	1.4835e-11	6.71326e-11	4.26715e-09	4.40401e-09	2.78463e-08	1.5934e-09	9.00425e-10
54.3333	2.54651e-10	2.51582e-11	1.14835e-10	1.12801e-08	3.84034e-10	5.67786e-08	1.37108e-09	7.26145e-10
54.4166	3.53071e-11	1.08614e-11	1.64246e-11	1.18758e-08	7.20308e-09	2.16225e-08	2.94651e-10	1.08294e-09
54.5	3.38099e-10	1.17705e-11	4.21006e-11	3.42987e-09	7.10042e-09	1.72791e-08	3.4221e-10	7.74796e-10
54.5833	5.57305e-10	2.38656e-11	1.7186e-10	9.99083e-09	8.93352e-10	6.49551e-08	2.61244e-09	2.5781e-09
54.6666	1.71242e-10	9.69279e-12	5.58882e-11	1.17021e-08	1.76886e-09	4.94175e-08	3.88037e-09	2.17035e-09
54.75	2.47213e-10	2.09575e-11	6.10396e-11	1.76442e-09	8.69374e-10	4.16345e-08	2.35058e-09	3.22195e-10
54.8333	1.7217e-09	1.31259e-10	7.11147e-10	5.9265e-09	2.24024e-09	9.70261e-08	1.79567e-09	8.45548e-09
54.9166	3.59404e-09	3.04391e-10	1.56466e-09	1.1789e-08	4.79798e-09	1.38629e-07	5.27923e-09	1.85458e-08
55	3.99944e-09	3.52212e-10	1.85636e-09	1.67498e-08	1.18312e-08	1.16999e-07	7.41747e-09	2.46825e-08
55.0833	2.71845e-09	2.58665e-10	1.30037e-09	1.81261e-08	1.83845e-08	6.80516e-08	8.30682e-09	2.41344e-08
55.1666	9.44635e-10	8.97229e-11	5.32924e-10	7.57372e-09	1.20983e-08	1.51775e-08	5.73334e-09	1.29395e-08
55.25	1.04497e-10	2.44974e-11	1.15351e-10	7.5009e-09	5.30727e-09	5.77724e-09	9.80191e-10	2.70749e-09
55.3333	1.00931e-10	1.23109e-11	6.07585e-11	1.44876e-08	6.40519e-09	2.31811e-08	3.00979e-09	1.82329e-09
55.4166	1.79452e-10	1.49639e-12	6.07544e-11	7.85077e-09	8.26058e-09	1.61328e-08	6.82e-09	3.85503e-09
55.5	9.61466e-11	6.0299e-12	3.13547e-11	6.76479e-10	5.1079e-09	3.14921e-08	7.21956e-09	4.98079e-09
55.5833	4.2692e-11	4.42786e-12	7.24947e-12	3.44833e-09	1.06696e-09	4.53972e-08	5.82533e-09	3.45844e-09
55.6666	8.60824e-11	1.75843e-12	2.06222e-11	7.44725e-09	4.01333e-10	1.19193e-08	2.61708e-09	6.18199e-10
55.75	9.30518e-11	1.37189e-11	3.42889e-11	1.33787e-08	3.65456e-09	1.00093e-08	5.06885e-11	1.58767e-10
55.8333	4.00194e-11	5.70291e-12	1.89746e-11	1.7497e-08	6.63001e-09	3.94375e-08	6.23261e-10	1.35012e-10
55.9166	2.00644e-11	7.59209e-13	1.15658e-11	9.21947e-09	4.43522e-09	3.81246e-08	2.82395e-10	6.58746e-10
56	3.71123e-11	1.48558e-11	3.01492e-11	6.45508e-09	9.39637e-10	1.843e-08	4.4616e-10	1.62765e-09
56.0833	2.45159e-11	1.11068e-11	3.38026e-11	8.35046e-09	3.28303e-10	2.72607e-08	2.40126e-09	5.62914e-10
56.1666	1.42559e-11	1.52215e-12	1.34291e-11	2.20759e-09	3.51297e-09	4.00792e-08	2.15904e-09	1.31457e-10
56.25	4.3651e-11	5.83697e-12	1.79019e-11	7.91795e-09	4.16372e-09	2.46191e-08	5.82932e-10	7.87986e-10
56.3333	4.172e-11	8.69884e-12	2.9675e-11	1.93578e-08	1.60697e-09	4.17414e-08	6.31278e-10	1.02109e-09
56.4166	8.50043e-12	2.41287e-12	7.80503e-12	9.23854e-09	3.65521e-09	3.78657e-08	1.68498e-09	6.89923e-10
56.5	4.61122e-11	1.29022e-11	1.34543e-11	2.41289e-09	4.14371e-09	2.13933e-08	3.05802e-09	3.55726e-10
56.5833	9.08904e-11	1.79536e-11	4.99019e-11	1.66377e-08	9.91323e-10	4.48448e-08	5.96893e-09	2.74453e-09
56.6666	2.59079e-11	2.08503e-12	2.25982e-11	1.43339e-08	2.34931e-09	3.71408e-08	6.65563e-09	2.12872e-09
56.75	3.04952e-11	1.34981e-11	1.94173e-11	7.05559e-09	4.46882e-09	4.44793e-08	1.78393e-09	5.08709e-10
56.8333	2.58764e-10	9.50045e-11	2.14633e-10	3.05053e-08	1.31124e-09	1.3422e-07	3.33002e-09	1.00365e-08
56.9166	5.16849e-10	1.79401e-10	5.35004e-10	5.54559e-08	1.02267e-08	2.22006e-07	8.67627e-09	1.84084e-08
57	6.16455e-10	2.25037e-10	6.49229e-10	5.37589e-08	4.05513e-08	2.23559e-07	4.08018e-09	1.22478e-08
57.0833	4.02054e-10	1.60783e-10	5.02907e-10	2.95236e-08	4.98962e-08	1.33287e-07	1.31659e-10	3.73193e-09
57.1666	1.51502e-10	8.18002e-11	1.99577e-10	1.49417e-08	2.5284e-08	2.48729e-08	1.36053e-09	2.22443e-09
57.25	1.26415e-11	1.80599e-11	4.17125e-11	2.55742e-08	8.36964e-09	4.2086e-09	3.8649e-10	4.31207e-09
57.3333	1.43335e-11	3.75042e-12	1.72839e-11	2.4358e-08	1.11016e-08	2.35821e-08	2.05292e-10	8.03505e-09
57.4166	2.8381e-11	4.91838e-13	1.43468e-11	6.67505e-09	1.72782e-08	6.2723e-09	9.35975e-10	9.00641e-09
57.5	1.1277e-11	2.90371e-12	1.81072e-12	2.62881e-09	1.25407e-08	3.02341e-08	3.58e-10	5.2481e-09
57.5833	6.86005e-12	2.88355e-12	5.68104e-12	1.13728e-08	1.77969e-09	6.67956e-08	2.91557e-10	7.03776e-10
57.6666	1.21203e-11	4.18779e-12	1.17074e-11	2.02913e-08	1.36528e-09	2.37206e-08	5.18425e-10	5.08804e-10
57.75	1.133e-11	2.61827e-12	1.01634e-11	2.35615e-08	5.91796e-09	1.97312e-09	1.27752e-09	4.96657e-10
57.8333	5.8888e-12	1.52727e-12	8.11287e-12	1.4103e-08	5.54149e-09	3.11919e-08	2.13755e-09	1.60603e-12
57.9166	1.93569e-12	2.85971e-12	7.40735e-12	4.16634e-09	2.4525e-09	4.71232e-08	1.28745e-09	2.45614e-10
58	4.62824e-12	3.89867e-12	5.77404e-12	2.42969e-09	3.31323e-10	3.97821e-08	1.42793e-10	4.8655e-10
58.0833	3.85786e-12	2.86838e-12	1.03365e-11	6.46715e-10	7.23898e-11	2.62829e-08	1.03691e-09	2.78712e-10
58.1666	1.30377e-12	2.69946e-13	7.07258e-12	4.62678e-09	2.83204e-10	4.07103e-08	1.55052e-09	1.02042e-10
58.25	5.8975e-12	8.88455e-13	1.94753e-12	1.28136e-08	1.00902e-09	3.97879e-08	1.18628e-10	1.69362e-10
58.3333	5.35917e-12	8.49413e-13	9.8057e-12	9.22876e-09	1.83006e-09	2.90502e-08	1.92516e-09	8.41832e-11
58.4166	5.82506e-13	3.40837e-12	5.70398e-12	2.75756e-09	1.16116e-09	3.76855e-08	4.64492e-09	4.54349e-11
58.5	6.65781e-12	3.40254e-12	2.05453e-12	5.20655e-09	1.18333e-09	4.29696e-08	2.75853e-09	8.33577e-11
58.5833	9.79779e-12	3.10372e-12	1.51602e-11	8.6836e-09	3.54803e-09	4.77822e-08	4.49849e-09	3.31291e-10
58.6666	3.65557e-12	9.85518e-13	8.4539e-12	7.78684e-09	6.95798e-09	2.95338e-08	6.75742e-09	9.86989e-11
58.75	4.62095e-12	4.30129e-12	3.50511e-12	1.22553e-08	5.3846e-09	1.65057e-08	2.08437e-09	4.58991e-10
58.8333	2.56294e-11	1.98853e-11	5.51683e-11	2.13634e-08	2.91703e-10	9.12317e-08	3.52025e-09	4.04581e-09
58.9166	6.4365e-11	4.8354e-11	1.21297e-10	2.45863e-08	9.54587e-09	1.9246e-07	1.08051e-08	1.14531e-08
59	6.60461e-11	6.53843e-11	1.4697e-10	2.25891e-08	2.55987e-08	1.82127e-07	9.40391e-09	1.49522e-08
59.0833	5.20034e-11	6.08508e-11	1.00858e-10	2.44923e-08	1.98889e-08	8.42336e-08	3.36357e-09	1.21159e-08
59.1666	1.52174e-11	2.95916e-11	4.44193e-11	3.25791e-08	4.5714e-09	1.63566e-08	7.92625e-10	6.49579e-09
59.25	2.36802e-12	1.1741e-11	6.27712e-12	3.11088e-08	8.67857e-10	1.08517e-08	6.75444e-10	5.10186e-09
59.3333	2.22628e-12	2.44108e-12	2.14665e-12	1.62394e-08	3.05002e-09	1.7389e-08	1.14929e-09	5.89766e-09
59.4166	2.22959e-12	1.96909e-12	5.14751e-13	7.4393e-09	7.69281e-09	1.98834e-09	1.9179e-09	4.92275e-09
59.5	2.08628e-12	1.32071e-12	2.90977e-12	9.76395e-09	6.22375e-09	1.89872e-08	3.53616e-09	2.00887e-09
59.5833	6.10755e-13	3.76639e-12	7.88855e-12	1.42623e-08	1.72625e-09	6.00906e-08	5.48336e-09	1.5602e-09
59.6666	9.19254e-13	8.95395e-13	5.59283e-12	1.7999e-08	6.09197e-09	3.739e-08	4.65803e-09	1.59715e-09
59.75	1.83729e-12	9.88126e-14	2.53703e-12	1.55449e-08	7.74663e-09	1.34892e-08	3.4451e-09	2.18204e-10
59.8333	1.67644e-13	2.26378e-12	7.45856e-12	9.6201e-09	3.21032e-09	2.74439e-08	3.05098e-09	4.31158e-10
59.9166	2.32466e-13	1.85991e-12	2.82388e-12	5.65531e-09	1.97375e-09	4.3142e-08	2.01944e-09	6.91035e-10
60	8.39309e-13	2.22164e-12	7.68526e-13	5.94897e-10	9.75723e-10	6.5229e-08	1.82236e-09	3.19707e-12
60.0833	8.39488e-14	1.7002e-12	7.15764e-12	4.00409e-09	1.06062e-09	4.42884e-08	3.17539e-09	4.59772e-10
60.1666	2.68906e-13	1.55484e-12	1.93126e-12	1.46837e-08	2.35694e-09	3.31676e-08	1.70073e-09	5.26658e-10
60.25	8.06226e-13	4.79285e-12	9.97383e-13	8.83027e-09	2.8402e-10	5.89062e-08	4.11861e-11	2.6377e-10
60.3333	2.44556e-13	1.00639e-11	9.69099e-12	3.06118e-09	2.41585e-09	3.90948e-08	3.41832e-09	6.13263e-10
60.4166	3.23761e-13	4.46375e-12	3.04966e-12	1.00906e-08	6.05372e-09	2.66896e-08	4.00502e-09	1.9207e-10
60.5	6.12061e-13	6.84818e-13	8.58478e-13	6.37005e-09	3.0787e-09	5.39948e-08	8.32465e-10	6.66206e-10
60.5833	8.57538e-13	2.47317e-12	1.11871e-11	4.7825e-09	3.22047e-09	6.92867e-08	4.66159e-09	1.85924e-09
60.6666	5.7683e-13	2.39493e-12	3.81451e-12	1.52267e-08	6.12162e-09	5.59093e-08	7.32813e-09	1.32534e-09
60.75	1.65595e-13	4.48415e-13	4.54952e-12	1.32069e-08	2.69431e-09	1.91611e-08	1.60718e-09	1.82436e-10
60.8333	2.84458e-12	2.54601e-12	4.91165e-11	1.11404e-08	3.7369e-09	1.49075e-08	3.06803e-09	1.12309e-09
60.9166	5.09079e-12	9.06692e-12	8.49201e-11	3.12761e-08	1.74681e-08	4.39474e-08	1.18155e-08	6.88083e-09
61	7.4435e-12	8.99006e-12	8.22156e-11	5.71002e-08	2.60852e-08	3.75955e-08	1.1148e-08	1.46956e-08
61.0833	3.93406e-12	6.70376e-12	4.19856e-11	6.78165e-08	2.08647e-08	1.43578e-08	3.36605e-09	1.64875e-08
61.1666	2.08884e-12	1.86888e-12	1.34627e-11	5.14077e-08	1.45567e-08	9.11296e-09	9.05684e-10	1.00401e-08
61.25	1.31415e-13	2.806e-12	1.52978e-12	1.90758e-08	8.72134e-09	2.63107e-08	1.72537e-09	4.01732e-09
61.3333	1.70894e-14	4.89063e-12	6.1046e-13	5.64502e-09	1.60948e-09	5.13965e-08	2.35931e-09	1.08299e-09
61.4166	5.72305e-13	9.39352e-13	1.62061e-12	1.51759e-08	2.61004e-10	2.69793e-08	4.05655e-09	1.45846e-10
61.5	5.21951e-14	2.53198e-12	4.29013e-12	1.68199e-08	1.73743e-09	9.32408e-09	7.43826e-09	1.80854e-09
61.5833	4.81197e-14	2.67708e-12	6.38039e-12	9.47149e-09	4.24933e-09	5.10134e-08	7.9103e-09	3.17173e-09
61.6666	3.3403e-13	1.903e-13	1.19139e-12	6.53468e-09	8.88904e-09	5.89072e-08	5.62118e-09	1.51096e-09
61.75	7.02078e-15	1.71979e-12	2.21889e-12	6.89121e-09	6.35309e-09	4.16422e-08	3.2771e-09	1.76794e-10
61.8333	1.43386e-13	1.579e-12	4.95565e-12	1.08735e-08	1.72403e-09	3.02598e-08	2.50076e-09	1.33233e-09
61.9166	1.32267e-13	1.42831e-12	1.13399e-12	8.78882e-09	4.01687e-09	3.11074e-08	2.20792e-09	9.69528e-10
62	2.40809e-15	4.01124e-12	1.00856e-12	7.40814e-10	3.10419e-09	7.65048e-08	3.0853e-09	2.22472e-10
62.0833	1.41162e-13	4.1904e-12	3.99711e-12	9.69305e-09	2.56365e-09	6.15551e-08	3.67164e-09	9.81608e-10
62.1666	1.05095e-13	1.7409e-12	1.09212e-12	1.65844e-08	6.14733e-09	2.50322e-08	1.24158e-09	5.54725e-10
62.25	1.10108e-14	9.1038e-12	1.77774e-12	3.12585e-09	2.60113e-09	6.10331e-08	3.22103e-10	9.61369e-10
62.3333	1.90034e-13	8.64445e-12	5.81811e-12	6.20996e-09	2.26353e-09	5.18886e-08	3.22854e-09	1.83238e-09
62.4166	4.86763e-14	4.17403e-12	2.52796e-12	1.69312e-08	8.16693e-09	2.13955e-08	2.74089e-09	4.43779e-10
62.4999	4.41971e-14	4.98353e-12	1.47232e-12	4.72835e-09	4.51447e-09	4.54975e-08	6.45194e-10	1.21062e-09
62.5833	2.39824e-13	6.11857e-12	6.10913e-12	6.79521e-09	7.05602e-10	7.54871e-08	5.05147e-09	4.31844e-09
62.6666	1.09956e-14	2.35954e-12	2.7366e-12	2.07674e-08	2.78489e-09	9.18101e-08	7.27967e-09	2.74076e-09
62.7499	9.3928e-14	4.37371e-12	6.48093e-12	1.11737e-08	5.21804e-10	7.50662e-08	1.03107e-09	7.51571e-10
62.8333	2.96331e-13	2.02043e-11	3.98234e-11	2.54385e-08	7.64125e-09	4.21702e-08	3.01193e-09	9.36039e-09
62.9166	4.03712e-13	3.9291e-11	8.2419e-11	9.20519e-08	3.75923e-08	3.90198e-08	1.37841e-08	2.6908e-08
62.9999	5.39887e-13	3.43777e-11	7.47967e-11	1.40989e-07	6.9382e-08	5.05096e-08	1.31663e-08	3.78947e-08
63.0833	3.97619e-13	1.64641e-11	4.87798e-11	1.18642e-07	7.37253e-08	4.15487e-08	4.11665e-09	2.80906e-08
63.1666	1.81054e-13	2.84393e-12	1.51995e-11	5.41803e-08	4.99494e-08	1.88506e-08	3.33796e-11	1.14877e-08
63.2499	6.20449e-14	2.11197e-12	3.46375e-12	6.71573e-09	2.06958e-08	5.26101e-08	1.15844e-09	2.76256e-09
63.3333	1.01076e-13	1.72635e-12	6.738e-13	6.99552e-09	5.32018e-09	1.04959e-07	1.58147e-09	9.94215e-10
63.4166	4.82384e-14	1.26544e-12	1.92593e-12	2.14699e-08	2.62215e-09	5.61235e-08	2.90824e-09	7.76149e-10
63.4999	7.82503e-14	2.5011e-12	4.20558e-12	1.51365e-08	3.88261e-09	6.15943e-09	4.90834e-09	2.68665e-09
63.5833	8.38165e-14	1.44265e-12	1.752e-12	3.34416e-09	5.55222e-09	4.78374e-08	5.34324e-09	3.42982e-09
63.6666	2.91959e-14	7.69953e-13	5.75854e-13	1.21562e-09	6.52002e-09	7.5329e-08	3.43698e-09	8.1212e-10
63.7499	9.43018e-14	1.6864e-12	1.9521e-12	5.9089e-09	3.0826e-09	6.21078e-08	2.19573e-09	6.62163e-10
63.8333	5.69208e-14	1.25914e-12	2.02104e-12	1.28574e-08	1.31537e-09	3.02655e-08	1.93611e-09	2.2442e-09
63.9166	4.07068e-14	1.29569e-13	4.86517e-13	8.68384e-09	4.93953e-09	2.21311e-08	1.57143e-09	8.68528e-10
63.9999	8.16819e-14	3.6605e-12	9.83996e-13	1.01754e-09	3.77536e-09	7.02696e-08	1.69582e-09	6.37026e-10
64.0833	5.2623e-14	3.27545e-12	1.789e-12	8.84952e-09	2.27229e-09	5.8308e-08	1.6077e-09	1.76443e-09
64.1666	4.26422e-14	2.39597e-12	2.92119e-13	1.13064e-08	5.58534e-09	2.06684e-08	3.58482e-10	5.52325e-10
64.2499	8.57401e-14	4.0265e-12	1.34263e-12	5.78877e-10	2.99218e-09	4.88519e-08	2.50762e-10	1.37335e-09
64.3333	3.98559e-14	5.9695e-12	2.94563e-12	6.75538e-09	1.37263e-09	4.57448e-08	1.64261e-09	2.9957e-09
64.4166	5.33928e-14	1.08557e-12	6.3041e-13	1.31303e-08	5.43579e-09	2.08672e-08	1.22445e-09	7.17918e-10
64.4999	8.27341e-14	4.10404e-12	1.15442e-12	1.92571e-09	2.87639e-09	3.2927e-08	3.03873e-10	1.68446e-09
64.5833	2.74158e-14	7.51019e-12	3.563e-12	6.57371e-09	4.85257e-11	6.15092e-08	2.59242e-09	5.63793e-09
64.6666	7.56033e-14	6.52454e-13	5.76517e-13	1.6094e-08	1.86848e-09	1.06234e-07	3.72629e-09	2.7283e-09
64.7499	6.49786e-14	3.38631e-12	3.83192e-12	7.49147e-09	9.65314e-11	1.19626e-07	9.01187e-10	2.17811e-09
64.8333	2.5634e-14	2.66931e-11	2.47751e-11	3.08958e-08	7.20173e-09	9.50804e-08	1.19542e-09	1.9595e-08
64.9166	1.37084e-13	4.04886e-11	4.41112e-11	1.02053e-07	3.8238e-08	1.00902e-07	7.25571e-09	4.49476e-08
64.9999	3.71221e-14	4.32983e-11	4.92386e-11	1.43806e-07	7.27158e-08	1.33412e-07	9.26427e-09	5.21142e-08
65.0833	1.18714e-13	2.17314e-11	2.93785e-11	1.07382e-07	7.70016e-08	1.25979e-07	3.55846e-09	3.66813e-08
65.1666	3.60162e-14	7.65848e-12	1.31768e-11	3.70177e-08	4.80525e-08	6.9571e-08	2.76955e-10	1.75301e-08
65.2499	6.56332e-14	6.7789e-13	1.65126e-12	1.8386e-09	1.82709e-08	5.98914e-08	9.15868e-10	7.51241e-09
65.3333	5.2592e-14	8.7073e-13	2.31786e-13	9.17383e-09	7.17084e-09	8.70109e-08	1.03728e-09	2.57155e-09
65.4166	5.0554e-14	1.08046e-12	1.86082e-12	1.67464e-08	6.99751e-09	4.78614e-08	1.50927e-09	1.99907e-09
65.4999	5.98752e-14	8.86639e-13	1.12391e-12	7.33435e-09	6.32132e-09	8.67717e-09	2.92123e-09	4.36685e-09
65.5833	4.7443e-14	1.40124e-12	7.91622e-13	1.24196e-10	4.38767e-09	3.78606e-08	2.68807e-09	2.7595e-09
65.6666	5.60721e-14	4.96546e-13	1.77782e-13	2.30655e-09	2.7555e-09	6.7265e-08	1.93302e-09	2.43047e-10
65.7499	5.35856e-14	8.2568e-13	4.29938e-13	7.19344e-09	8.07117e-10	6.18479e-08	1.5219e-09	2.02765e-09
65.8333	4.99283e-14	7.67766e-13	9.78866e-13	1.00704e-08	8.76798e-10	2.65462e-08	1.32072e-09	2.90704e-09
65.9166	5.46782e-14	2.77607e-13	7.00253e-15	5.63868e-09	3.22441e-09	1.7312e-08	7.86691e-10	6.0109e-10
65.9999	5.24974e-14	1.34032e-12	1.64842e-13	5.87198e-10	2.3748e-09	5.10181e-08	2.56918e-10	1.22047e-09
66.0833	5.02062e-14	2.32216e-12	8.046e-13	4.94305e-09	1.01845e-09	4.21212e-08	1.99775e-10	2.41179e-09
66.1666	5.48631e-14	5.07427e-13	4.87477e-14	5.40901e-09	2.58553e-09	1.94537e-08	1.76801e-10	6.06792e-10
66.2499	4.98311e-14	2.032e-12	3.02228e-13	1.63476e-10	1.47314e-09	3.26112e-08	5.59719e-11	1.83368e-09
66.3333	5.2598e-14	1.36321e-12	1.12296e-12	4.01277e-09	7.07492e-10	2.96412e-08	2.76765e-10	3.61312e-09
66.4166	5.30814e-14	7.31332e-13	1.60074e-13	5.81115e-09	2.55812e-09	2.09722e-08	3.97269e-10	8.97496e-10
66.4999	4.80315e-14	2.35253e-12	3.31846e-13	3.35201e-10	1.07259e-09	2.45962e-08	1.11917e-10	2.45309e-09
66.5833	5.66414e-14	3.26107e-12	1.3112e-12	4.48178e-09	2.0626e-10	4.28573e-08	4.85843e-10	6.8151e-09
66.6666	4.79183e-14	5.10394e-13	2.69484e-13	8.46895e-09	1.57806e-09	9.34046e-08	1.3263e-09	2.45823e-09
66.7499	4.95443e-14	2.84346e-12	1.71257e-12	4.21294e-09	3.19224e-10	1.2048e-07	5.95427e-10	3.81621e-09
66.8333	6.16001e-14	1.22686e-11	1.0056e-11	2.06777e-08	4.03493e-09	1.20722e-07	2.94483e-11	3.36233e-08
66.9166	3.52196e-14	2.55754e-11	1.87375e-11	6.22872e-08	2.00898e-08	1.78935e-07	1.6774e-09	7.68253e-08
66.9999	7.1498e-14	2.1655e-11	1.88422e-11	8.29992e-08	3.72816e-08	2.69526e-07	2.87279e-09	9.32948e-08
67.0833	3.62702e-14	1.56091e-11	1.29173e-11	5.72396e-08	3.81519e-08	2.71171e-07	1.76988e-09	7.32884e-08
67.1666	5.9161e-14	3.7403e-12	4.12894e-12	1.67107e-08	2.4232e-08	1.61053e-07	5.85238e-10	3.95542e-08
67.2499	4.88406e-14	8.3734e-13	7.2718e-13	6.93951e-10	1.10892e-08	5.50529e-08	7.57902e-10	1.4485e-08
67.3333	4.82153e-14	3.14238e-13	2.07404e-13	6.24958e-09	8.09596e-09	3.13792e-08	7.90075e-10	3.32966e-09
67.4166	5.22695e-14	1.97545e-13	3.22091e-13	7.623e-09	8.81503e-09	2.87994e-08	9.99538e-10	3.9069e-09
67.4999	4.91632e-14	7.91813e-13	6.197e-13	2.04364e-09	6.42906e-09	1.50922e-08	1.72087e-09	5.4909e-09
67.5833	4.97259e-14	2.89842e-13	2.92268e-14	1.35624e-09	2.7353e-09	2.13286e-08	1.68576e-09	2.23856e-09
67.6666	4.97047e-14	1.56354e-13	2.56876e-15	4.57693e-09	7.20025e-10	4.29643e-08	8.90173e-10	8.29828e-11
67.7499	4.98031e-14	6.20191e-13	2.89742e-13	5.91174e-09	4.218e-11	4.5481e-08	9.07376e-10	2.73048e-09
67.8333	4.94815e-14	3.56641e-14	2.47625e-14	5.55879e-09	3.73186e-10	2.1081e-08	8.8046e-10	3.07566e-09
67.9166	4.85692e-14	1.09224e-14	4.25255e-14	2.36363e-09	1.27969e-09	1.33702e-08	2.3992e-10	2.41894e-10
67.9999	4.98333e-14	8.68484e-13	1.84465e-13	1.52288e-10	6.91279e-10	2.81016e-08	7.54397e-12	1.15175e-09
68.0833	4.90262e-14	3.09993e-13	1.83272e-14	1.95685e-09	1.91406e-10	2.5139e-08	2.00123e-10	2.37006e-09
68.1666	4.77604e-14	3.87862e-13	3.05083e-14	1.9492e-09	8.26665e-10	1.85617e-08	1.44704e-10	4.12005e-10
68.2499	4.99523e-14	4.65025e-13	2.90218e-13	1.08238e-10	3.32408e-10	1.84211e-08	4.45996e-11	1.48905e-09
68.3333	4.83009e-14	3.21572e-13	8.54446e-14	1.62614e-09	4.92538e-10	1.50192e-08	5.47659e-11	3.24795e-09
68.4166	4.72262e-14	1.42522e-14	7.23541e-14	1.78859e-09	1.3098e-09	2.02748e-08	1.19953e-10	6.64505e-10
68.4999	5.00849e-14	1.02228e-12	2.62401e-13	3.82327e-12	3.27494e-10	1.94438e-08	1.54947e-10	2.09022e-09
68.5833	4.70816e-14	8.65907e-13	1.92874e-13	2.33176e-09	2.57553e-10	2.49355e-08	1.67509e-10	6.35878e-09
68.6666	4.74458e-14	2.68027e-13	4.50663e-14	3.47455e-09	9.13474e-10	6.54863e-08	3.12698e-10	2.02374e-09
68.7499	4.96633e-14	7.77105e-13	1.02748e-12	1.90749e-09	2.86168e-10	9.76488e-08	4.37913e-10	3.15925e-09
68.8333	4.54387e-14	4.81814e-12	2.98637e-12	9.74358e-09	1.87558e-09	1.42929e-07	1.41683e-10	3.36857e-08
68.9166	4.97068e-14	7.75211e-12	5.92012e-12	2.53769e-08	7.06011e-09	2.81277e-07	5.20213e-12	8.00354e-08
68.9999	4.52036e-14	9.05852e-12	5.31648e-12	3.11309e-08	1.13474e-08	4.23098e-07	2.4026e-10	1.03166e-07
69.0833	4.95336e-14	4.49701e-12	3.22341e-12	1.97128e-08	1.17823e-08	3.99882e-07	3.87657e-10	8.35548e-08
69.1666	4.48796e-14	2.14884e-12	1.17462e-12	4.9766e-09	9.08073e-09	2.13835e-07	3.7514e-10	4.48449e-08
69.2499	4.86797e-14	9.33646e-14	6.01126e-14	3.46465e-10	6.75291e-09	4.4584e-08	5.12861e-10	1.42491e-08
69.3333	4.67602e-14	2.75211e-16	4.24314e-14	2.31775e-09	6.46448e-09	3.57794e-09	3.1847e-10	3.18538e-09
69.4166	4.54781e-14	3.05842e-13	2.40243e-13	2.19922e-09	6.30704e-09	2.4079e-08	4.00956e-10	3.67389e-09
69.4999	4.82363e-14	1.05775e-13	5.75569e-14	1.07048e-09	4.17544e-09	2.00634e-08	9.2898e-10	4.29536e-09
69.5833	4.59423e-14	8.04016e-14	5.41151e-14	2.57734e-09	1.2892e-09	9.10051e-09	7.41173e-10	1.22452e-09
69.6666	4.54782e-14	2.14452e-13	5.22521e-14	3.7233e-09	1.57959e-10	1.97006e-08	3.82942e-10	1.84654e-10
69.7499	4.77149e-14	2.12969e-14	9.10736e-15	3.21871e-09	8.50143e-11	2.61855e-08	4.11354e-10	2.32077e-09
69.8333	4.53946e-14	1.11532e-13	6.37237e-14	2.17793e-09	1.52583e-10	1.45575e-08	3.92869e-10	1.97843e-09
69.9166	4.53448e-14	1.19298e-13	1.18617e-14	8.83208e-10	3.00323e-10	8.32995e-09	1.12159e-10	1.16375e-10
69.9999	4.71808e-14	4.13327e-14	3.29123e-14	5.23351e-13	7.91229e-11	1.16027e-08	8.81433e-11	8.62576e-10
70.0833	4.50069e-14	2.67217e-13	5.82639e-14	5.39369e-10	9.09843e-11	1.32143e-08	2.22801e-10	1.39581e-09
70.1666	4.50788e-14	7.93893e-14	1.34088e-14	5.90697e-10	2.71814e-10	1.33293e-08	1.37124e-10	2.60169e-10
70.2499	4.66974e-14	4.33365e-14	2.90971e-14	2.1424e-11	3.81532e-11	8.06087e-09	8.4052e-11	9.76952e-10
70.3333	4.46318e-14	1.5148e-13	1.15595e-13	5.39473e-10	4.37252e-10	6.46396e-09	1.78729e-10	1.79123e-09
70.4166	4.48101e-14	1.00508e-13	5.0734e-15	5.93846e-10	6.53527e-10	1.55392e-08	1.84807e-10	3.9187e-10
70.4999	4.61797e-14	6.85391e-14	8.84936e-15	5.784e-11	6.89057e-11	1.34256e-08	1.67358e-10	1.39856e-09
70.5833	4.43575e-14	4.53462e-13	9.59686e-14	8.44866e-10	2.20464e-10	1.17095e-08	2.55956e-10	3.90716e-09
70.6666	4.44477e-14	1.263e-16	5.34225e-14	1.0986e-09	3.25475e-10	3.51112e-08	2.17445e-10	1.51009e-09
70.7499	4.57161e-14	1.94138e-13	8.55737e-14	9.59654e-10	1.16319e-10	6.54982e-08	2.05404e-10	1.7783e-09
70.8333	4.41854e-14	1.28581e-12	1.06976e-12	3.82639e-09	1.27788e-09	1.379e-07	4.59255e-10	2.04149e-08
70.9166	4.38357e-14	1.89499e-12	1.04296e-12	8.21914e-09	2.6871e-09	3.0123e-07	3.68336e-10	5.15021e-08
70.9999	4.57637e-14	2.00082e-12	1.51738e-12	8.69222e-09	2.93714e-09	4.37816e-07	1.20136e-10	6.64443e-08
71.0833	4.34854e-14	1.34714e-12	5.3535e-13	5.07495e-09	2.6393e-09	3.80825e-07	4.35604e-11	5.47193e-08
71.1666	4.38222e-14	4.1726e-13	1.98321e-13	1.14825e-09	2.60912e-09	1.81398e-07	1.73686e-10	2.84607e-08
71.2499	4.50005e-14	9.92816e-14	1.86069e-14	2.01325e-11	2.65758e-09	2.86718e-08	1.40155e-10	9.08429e-09
71.3333	4.3314e-14	6.25715e-14	8.35731e-14	4.08547e-10	2.61549e-09	4.2405e-09	8.38124e-11	2.02135e-09
71.4166	4.34125e-14	6.12532e-14	5.956e-14	3.7914e-10	2.45335e-09	2.55418e-08	1.04174e-10	2.19586e-09
71.4999	4.46121e-14	5.8166e-14	4.57238e-14	6.22896e-10	1.61008e-09	1.78248e-08	2.31591e-10	1.96416e-09
71.5833	4.30271e-14	8.81795e-14	7.07876e-14	1.2686e-09	6.34154e-10	2.85079e-09	2.74497e-10	4.24084e-10
71.6666	4.30349e-14	1.05528e-14	9.11339e-15	1.44336e-09	2.79124e-10	7.15042e-09	1.06308e-10	2.19271e-10
71.7499	4.42436e-14	7.90002e-14	3.28434e-14	1.181e-09	1.65493e-10	1.22046e-08	1.27971e-10	1.17302e-09
71.8333	4.27317e-14	4.44918e-14	4.12494e-14	1.09796e-09	4.08048e-11	7.62677e-09	1.70797e-10	9.2882e-10
71.9166	4.26507e-14	1.66382e-14	3.82821e-14	5.55408e-10	1.11456e-10	3.87235e-09	3.23829e-11	2.31534e-11
71.9999	4.39076e-14	9.22305e-14	2.17919e-14	5.15331e-11	1.12604e-10	3.82978e-09	4.75563e-11	3.83817e-10
72.0833	4.24022e-14	4.32733e-14	2.43576e-14	9.51321e-11	1.59329e-10	5.72363e-09	1.39739e-10	6.54142e-10
72.1666	4.2301e-14	2.64854e-14	6.46313e-14	1.25294e-10	1.36633e-10	6.33539e-09	3.79208e-11	8.80116e-11
72.2499	4.35599e-14	7.71528e-14	4.414e-15	8.12253e-13	2.663e-12	2.13187e-09	6.4607e-11	4.17757e-10
72.3333	4.20847e-14	1.16291e-14	3.35423e-14	2.11483e-10	2.30192e-10	2.39804e-09	2.02014e-10	8.06923e-10
72.4166	4.19462e-14	2.4365e-14	7.38285e-14	2.4607e-10	2.79097e-10	8.64004e-09	1.37046e-10	1.20918e-10
72.4999	4.32294e-14	1.24901e-13	1.44956e-15	4.05235e-11	6.48949e-11	6.65294e-09	1.52791e-10	6.00881e-10
72.5833	4.17598e-14	4.92496e-15	4.76594e-14	1.72803e-10	2.14842e-10	3.85045e-09	2.17119e-10	1.92481e-09
72.6666	4.1599e-14	6.53207e-14	1.69189e-14	2.96121e-10	8.1198e-11	1.36433e-08	1.5251e-10	7.04994e-10
72.7499	4.29061e-14	1.23799e-13	9.04308e-14	5.73697e-10	1.93488e-10	3.29452e-08	1.25749e-10	6.418e-10
72.8333	4.14257e-14	8.99863e-14	8.10301e-14	1.70918e-09	1.31544e-09	9.07959e-08	3.34418e-10	9.19407e-09
72.9166	4.12633e-14	5.62694e-13	4.65755e-13	2.60083e-09	1.97652e-09	2.07789e-07	5.43686e-10	2.25211e-08
72.9999	4.25841e-14	2.8196e-13	1.54301e-13	2.47425e-09	1.41936e-09	2.92635e-07	3.15552e-10	2.92464e-08
73.0833	4.1054e-14	3.62516e-13	3.1567e-13	1.3885e-09	7.89199e-10	2.43516e-07	6.52194e-11	2.2841e-08
73.1666	4.09968e-14	6.7584e-14	1.41304e-14	4.57911e-10	5.50804e-10	1.08056e-07	1.27004e-11	1.19349e-08
73.2499	4.2222e-14	4.66025e-14	9.43826e-14	8.07902e-11	6.2745e-10	1.93034e-08	5.31388e-11	3.68865e-09
73.3333	4.07668e-14	4.03421e-14	7.9124e-14	9.4238e-11	8.13634e-10	1.0844e-08	7.56908e-12	1.06467e-09
73.4166	4.06652e-14	2.62838e-14	5.92868e-14	6.35897e-11	1.04996e-09	2.02109e-08	6.85521e-12	9.10506e-10
73.4999	4.18953e-14	5.13816e-14	1.17816e-13	8.90495e-11	1.22803e-09	1.06592e-08	5.43232e-11	7.06271e-10
73.5833	4.04531e-14	1.94148e-14	5.7012e-15	3.25804e-10	1.06324e-09	5.34901e-10	3.35135e-11	1.33633e-10
73.6666	4.0351e-14	4.16948e-14	7.36553e-14	6.40253e-10	6.38404e-10	2.47239e-09	4.88941e-11	1.02234e-10
73.7499	4.15718e-14	3.45707e-14	3.37506e-14	1.08663e-09	1.51453e-10	4.94413e-09	5.92692e-11	4.55305e-10
73.8333	4.01376e-14	2.57881e-14	1.42436e-14	1.12691e-09	1.24009e-11	2.84942e-09	3.73779e-11	3.00811e-10
73.9166	4.00481e-14	3.89854e-14	8.6003e-14	7.17144e-10	1.83126e-10	1.08478e-09	3.32209e-11	1.18159e-11
73.9999	4.12447e-14	3.20595e-14	1.03743e-14	1.48297e-10	1.95702e-10	1.20607e-09	2.03011e-11	1.43742e-10
74.0833	3.98316e-14	2.93101e-14	3.56387e-14	1.01107e-11	1.1857e-10	2.07454e-09	2.88168e-11	1.67501e-10
74.1666	3.97447e-14	4.30766e-14	3.7755e-14	6.73175e-11	1.33571e-10	1.78479e-09	2.4127e-11	3.87358e-11
74.2499	4.09234e-14	2.07437e-14	5.75719e-14	2.33979e-11	7.30307e-11	2.03304e-10	2.55528e-11	1.99948e-10
74.3333	3.95268e-14	3.95952e-14	1.56562e-14	6.3598e-11	5.72992e-11	9.73898e-10	9.0654e-11	2.60606e-10
74.4166	3.94471e-14	3.47603e-14	1.37413e-14	1.38723e-10	1.56528e-10	3.19047e-09	1.35315e-10	4.63341e-11
74.4999	4.06045e-14	2.01154e-14	1.25342e-13	3.88261e-11	3.41717e-10	2.16862e-09	6.51162e-11	2.44683e-10
74.5833	3.9225e-14	5.24814e-14	1.69832e-15	5.71762e-12	3.10427e-10	7.61095e-10	1.04628e-10	6.47158e-10
74.6666	3.91556e-14	3.18456e-14	5.12875e-14	1.12716e-10	1.59485e-11	3.36862e-09	1.01602e-10	3.04127e-10
74.7499	4.0287e-14	9.69637e-15	4.22292e-14	4.52153e-10	3.92788e-10	1.17619e-08	2.58398e-11	2.30166e-10
74.8333	3.89286e-14	1.18463e-13	6.67933e-14	9.00746e-10	1.49684e-09	4.02483e-08	1.03622e-10	2.99873e-09
74.9166	3.88733e-14	2.07056e-15	1.29578e-13	1.14226e-09	1.96838e-09	9.466e-08	2.29386e-10	7.80977e-09
74.9999	3.9959e-14	1.56185e-13	2.02564e-13	9.61877e-10	1.80273e-09	1.33966e-07	2.02933e-10	9.48663e-09
75.0833	3.86611e-14	3.20949e-15	1.12727e-13	7.43496e-10	1.74821e-09	1.12334e-07	8.64708e-11	7.55515e-09
75.1666	3.85584e-14	7.74842e-14	1.60753e-13	4.59411e-10	1.76964e-09	5.40931e-08	7.08987e-13	3.72437e-09
75.2499	3.96709e-14	2.16849e-14	1.14539e-13	3.57982e-10	1.49367e-09	1.63294e-08	1.23884e-11	1.30875e-09
75.3333	3.83607e-14	2.63284e-14	5.97831e-14	3.21429e-10	1.28041e-09	1.10573e-08	1.81977e-11	3.35385e-10
75.4166	3.82776e-14	4.38238e-14	1.2848e-13	3.28855e-10	1.4599e-09	1.08795e-08	7.83714e-13	3.36964e-10
75.4999	3.93666e-14	2.11388e-14	5.35768e-15	4.09251e-10	1.8344e-09	4.066e-09	2.1895e-12	3.22084e-10
75.5833	3.8075e-14	3.51373e-14	1.14841e-13	6.47477e-10	1.70499e-09	7.09731e-11	6.67991e-12	6.69519e-11
75.6666	3.79954e-14	3.39149e-14	7.97425e-15	1.11718e-09	8.64445e-10	1.18532e-09	2.10959e-11	2.6277e-11
75.7499	3.90656e-14	2.49136e-14	7.11197e-15	1.37906e-09	1.42872e-10	1.78937e-09	3.055e-11	1.52032e-10
75.8333	3.77942e-14	3.4926e-14	9.88628e-14	1.32787e-09	7.26594e-11	7.69331e-10	2.34955e-11	9.38589e-11
75.9166	3.7715e-14	3.18352e-14	7.43121e-16	7.93171e-10	2.63445e-10	1.96763e-10	9.6805e-12	8.20238e-12
75.9999	3.87694e-14	2.57395e-14	4.6627e-14	2.91529e-10	1.52552e-10	4.18965e-10	1.68116e-11	8.2364e-11
76.0833	3.75152e-14	3.65216e-14	3.72761e-14	5.82899e-11	5.7612e-11	6.67116e-10	1.02272e-11	4.8019e-11
76.1666	3.74375e-14	2.75944e-14	3.75534e-14	7.262e-11	1.75775e-10	3.7602e-10	2.2889e-12	1.16111e-11
76.2499	3.84773e-14	2.99839e-14	4.14071e-14	5.09882e-11	1.41954e-10	3.69445e-11	1.13358e-11	1.37593e-10
76.3333	3.72412e-14	3.07784e-14	2.22364e-14	1.54729e-11	3.50002e-12	4.47788e-10	6.53263e-11	1.33422e-10
76.4166	3.71627e-14	3.09607e-14	5.67622e-14	7.60635e-11	1.88541e-10	8.91969e-10	6.63922e-11	6.32509e-12
76.4999	3.81876e-14	2.91404e-14	2.94543e-14	9.40575e-11	5.03373e-10	4.13472e-10	6.43463e-11	9.67566e-11
76.5833	3.69699e-14	3.20879e-14	1.12049e-13	1.50133e-11	3.67854e-10	4.17887e-11	4.56812e-11	2.62499e-10
76.6666	3.68909e-14	2.80402e-14	2.29894e-15	7.26219e-11	7.08717e-12	5.7775e-10	5.10277e-11	8.62215e-11
76.7499	3.79024e-14	3.62521e-14	1.22085e-14	3.20029e-10	4.2841e-10	3.16794e-09	2.8894e-11	6.69267e-11
76.8333	3.67015e-14	1.90091e-14	8.77988e-14	5.60416e-10	1.33484e-09	1.24866e-08	5.78728e-12	1.11077e-09
76.9166	3.66195e-14	5.69067e-14	4.13394e-14	5.89434e-10	1.72446e-09	3.01877e-08	3.7625e-11	2.67297e-09
76.9999	3.76237e-14	9.77491e-15	1.55614e-13	5.85072e-10	1.99676e-09	4.47464e-08	9.0204e-11	3.64901e-09
77.0833	3.64315e-14	5.37676e-14	9.96633e-14	5.48472e-10	2.66354e-09	4.19419e-08	4.8652e-11	2.84215e-09
77.1666	3.63598e-14	1.9197e-14	1.1472e-13	5.39221e-10	2.94471e-09	2.54998e-08	2.13323e-11	1.57781e-09
77.2499	3.73405e-14	3.13343e-14	3.39722e-14	4.36657e-10	2.38862e-09	1.18323e-08	9.80179e-12	4.35011e-10
77.3333	3.61703e-14	3.21758e-14	1.09618e-13	4.42931e-10	1.57709e-09	6.60556e-09	1.13619e-11	1.01591e-10
77.4166	3.60961e-14	2.57511e-14	2.89871e-15	5.97782e-10	1.48436e-09	3.75698e-09	6.41026e-12	1.8457e-10
77.4999	3.70652e-14	3.05773e-14	1.05049e-13	7.89483e-10	1.86376e-09	9.91472e-10	6.17189e-13	1.73262e-10
77.5833	3.59107e-14	2.93518e-14	1.09491e-14	1.01559e-09	1.63488e-09	6.37913e-11	1.59297e-12	5.52844e-11
77.6666	3.58354e-14	2.78838e-14	2.8274e-14	1.1427e-09	7.87848e-10	5.87827e-10	4.63946e-12	1.24822e-11
77.7499	3.67922e-14	2.94425e-14	5.19021e-14	1.27783e-09	1.21897e-10	6.56284e-10	1.94843e-11	5.45704e-11
77.8333	3.56536e-14	2.85342e-14	1.62437e-15	1.1009e-09	1.18685e-10	1.97257e-10	4.79812e-12	2.81845e-11
77.9166	3.55789e-14	2.84258e-14	6.35847e-14	7.49787e-10	2.33363e-10	4.23893e-11	7.84189e-12	3.01916e-11
77.9999	3.65224e-14	2.92463e-14	2.10481e-14	2.88498e-10	9.71959e-11	1.96396e-10	3.87578e-12	6.97387e-11
78.0833	3.53992e-14	2.72342e-14	1.54678e-14	7.24654e-11	2.06775e-11	2.34874e-10	1.53102e-12	2.94825e-11
78.1666	3.53254e-14	2.99482e-14	5.34837e-14	8.36659e-11	1.56107e-10	7.47681e-11	3.93037e-12	2.26645e-11
78.2499	3.62555e-14	2.73504e-14	1.23681e-14	4.3718e-11	1.42591e-10	4.92358e-11	1.87283e-11	1.05245e-10
78.3333	3.51476e-14	2.84039e-14	2.21664e-14	5.827e-13	6.86934e-12	2.58289e-10	2.09713e-11	8.22924e-11
78.4166	3.50744e-14	2.86905e-14	2.65851e-14	6.38318e-11	1.62317e-10	2.55577e-10	3.97524e-11	3.25207e-12
78.4999	3.59916e-14	2.80456e-14	5.31825e-14	8.59497e-11	4.42394e-10	7.11553e-11	1.87179e-11	6.26085e-11
78.5833	3.4898e-14	2.70052e-14	1.92645e-14	3.7132e-11	2.71001e-10	1.16072e-11	3.0703e-11	1.12863e-10
78.6666	3.48256e-14	3.03238e-14	4.32148e-14	4.71826e-11	7.84349e-12	2.28017e-10	3.43383e-11	3.09267e-11
78.7499	3.57315e-14	2.543e-14	2.58382e-14	1.87061e-10	3.07125e-10	1.00929e-09	7.91589e-12	6.4386e-11
78.8333	3.46522e-14	3.01451e-14	1.68453e-15	3.08432e-10	8.55416e-10	3.07607e-09	8.256e-12	5.56987e-10
78.9166	3.45799e-14	2.69707e-14	8.52938e-14	3.36468e-10	1.17776e-09	6.93728e-09	1.12608e-11	1.52294e-09
78.9999	3.54726e-14	3.09863e-14	8.95171e-15	3.58611e-10	1.57539e-09	1.10872e-08	1.04891e-11	2.01896e-09
79.0833	3.44089e-14	2.56368e-14	9.43961e-14	4.40915e-10	2.29065e-09	1.2381e-08	2.80355e-11	1.80851e-09
79.1666	3.43368e-14	3.0687e-14	1.7817e-14	4.22564e-10	2.59309e-09	9.54377e-09	7.91293e-12	8.48474e-10
79.2499	3.52177e-14	2.56289e-14	8.01661e-14	3.40039e-10	1.94803e-09	5.3635e-09	6.62834e-12	2.19786e-10
79.3333	3.41678e-14	2.77039e-14	1.14195e-16	3.33556e-10	1.12144e-09	2.40704e-09	1.77835e-11	3.54162e-11
79.4166	3.40965e-14	2.91335e-14	7.07614e-14	5.15849e-10	9.73652e-10	9.31077e-10	3.3601e-12	7.55759e-11
79.4999	3.49653e-14	2.55837e-14	2.02848e-14	7.43134e-10	1.19977e-09	1.42961e-10	4.90379e-12	8.56682e-11
79.5833	3.39294e-14	2.79259e-14	3.4993e-14	7.49786e-10	1.06181e-09	2.11695e-11	2.64529e-12	9.09787e-12
79.6666	3.38592e-14	2.8559e-14	2.74229e-14	7.73643e-10	4.54784e-10	2.27566e-10	3.16985e-12	1.44064e-11
79.7499	3.47158e-14	2.55173e-14	9.90229e-15	7.5137e-10	8.55574e-11	2.50749e-10	1.93407e-12	4.89064e-11
79.8333	3.36926e-14	2.79206e-14	4.25302e-14	7.04757e-10	9.75645e-11	1.06561e-10	5.46622e-12	3.76359e-12
79.9166	3.36233e-14	2.82645e-14	1.56284e-14	4.56459e-10	1.43774e-10	2.68055e-11	5.53724e-13	9.85469e-12
79.9999	3.4469e-14	2.52077e-14	1.66918e-14	1.86458e-10	4.67494e-11	1.0159e-10	4.23656e-12	5.04686e-11
80.0833	3.34603e-14	2.81883e-14	3.77267e-14	5.95177e-11	1.02966e-11	1.60675e-10	2.0193e-12	8.31203e-12
80.1666	3.33907e-14	2.75565e-14	6.87284e-15	5.04234e-11	8.98298e-11	6.34531e-11	1.35145e-11	8.64785e-12
80.2499	3.42247e-14	2.54576e-14	3.41178e-14	3.78391e-11	8.36843e-11	7.83806e-12	6.80835e-12	6.17297e-11
80.3333	3.32289e-14	2.77663e-14	1.83707e-14	4.68451e-13	8.54593e-12	1.25623e-10	8.87495e-12	2.85456e-11
80.4166	3.31606e-14	2.75626e-14	1.74593e-14	2.9606e-11	1.01112e-10	1.79958e-10	9.4672e-13	2.50035e-13
80.4999	3.39831e-14	2.50142e-14	3.72418e-14	6.56515e-11	2.34853e-10	3.9668e-11	7.80467e-12	3.49428e-11
80.5833	3.30003e-14	2.80775e-14	2.80324e-14	2.41648e-11	1.52692e-10	2.04862e-11	2.05324e-11	4.59671e-11
80.6666	3.29328e-14	2.67941e-14	1.94513e-14	2.10873e-11	3.2442e-12	2.39099e-10	4.91719e-12	7.50667e-12
80.7499	3.37442e-14	2.53988e-14	1.64678e-14	9.12175e-11	1.40649e-10	5.6118e-10	7.82234e-12	3.96995e-11
80.8333	3.2774e-14	2.77553e-14	3.45944e-14	1.45602e-10	4.35149e-10	9.29295e-10	1.91877e-11	3.36131e-10
80.9166	3.2707e-14	2.63614e-14	3.28773e-15	1.80831e-10	6.12678e-10	1.35247e-09	1.71255e-11	8.24413e-10
80.9999	3.35083e-14	2.55752e-14	5.66838e-14	2.24185e-10	9.25472e-10	1.92586e-09	4.05493e-12	1.26734e-09
81.0833	3.25502e-14	2.668e-14	3.14904e-15	2.73521e-10	1.37131e-09	2.36972e-09	2.1592e-12	1.05125e-09
81.1666	3.24833e-14	2.70205e-14	5.06423e-14	2.6221e-10	1.50063e-09	2.20431e-09	6.44477e-12	5.47596e-10
81.2499	3.32744e-14	2.50612e-14	4.86936e-15	1.67156e-10	1.06948e-09	1.40225e-09	9.28144e-12	9.91561e-11
81.3333	3.23296e-14	2.68436e-14	3.91987e-14	1.60522e-10	5.57166e-10	6.6249e-10	4.18505e-12	1.18606e-11
81.4166	3.2263e-14	2.66954e-14	1.6188e-14	3.13285e-10	4.3298e-10	2.601e-10	9.71486e-12	3.2105e-11
81.4999	3.30427e-14	2.49224e-14	2.33607e-14	3.93913e-10	5.51402e-10	9.25036e-11	3.31395e-12	8.49807e-12
81.5833	3.21097e-14	2.67092e-14	2.42955e-14	3.98179e-10	4.39522e-10	8.44823e-12	3.55769e-12	1.25739e-12
81.6666	3.20444e-14	2.64638e-14	1.3078e-14	3.28091e-10	1.91455e-10	3.81284e-11	1.54678e-12	2.19404e-11
81.7499	3.28142e-14	2.47997e-14	2.44092e-14	3.32432e-10	3.93517e-11	1.25452e-10	1.9665e-12	1.56981e-11
81.8333	3.18931e-14	2.6514e-14	1.7967e-14	2.83198e-10	5.35882e-11	1.03887e-10	6.09505e-12	7.92876e-12
81.9166	3.18279e-14	2.62566e-14	1.8099e-14	1.86881e-10	6.56102e-11	1.34366e-11	4.16714e-12	4.49957e-12
81.9999	3.25877e-14	2.47372e-14	2.71931e-14	8.78519e-11	1.6959e-11	5.85372e-11	5.71299e-13	6.15215e-12
82.0833	3.16784e-14	2.62166e-14	9.85044e-15	3.15263e-11	2.72861e-12	1.9049e-10	9.44624e-12	3.12735e-12
82.1666	3.16141e-14	2.61913e-14	2.96473e-14	3.18125e-11	3.61515e-11	1.35508e-10	2.7553e-12	6.65207e-12
82.2499	3.23642e-14	2.45224e-14	1.32142e-14	1.48209e-11	3.25367e-11	7.49216e-12	3.87079e-12	6.95809e-12
82.3333	3.14661e-14	2.60581e-14	1.78217e-14	9.8208e-13	6.6671e-12	6.54165e-11	2.00221e-12	7.57577e-12
82.4166	3.14017e-14	2.60065e-14	2.52342e-14	1.53042e-11	3.62522e-11	1.39316e-10	2.47395e-12	9.24508e-13
82.4999	3.21419e-14	2.44379e-14	1.12994e-14	2.49222e-11	9.3017e-11	5.67762e-11	1.47969e-11	5.99009e-12
82.5833	3.12564e-14	2.5774e-14	2.67407e-14	1.63397e-11	5.61119e-11	1.58415e-11	3.40769e-12	1.15477e-11
82.6666	3.11931e-14	2.59529e-14	1.5198e-14	7.86467e-12	9.48258e-13	1.73283e-10	4.7909e-12	6.93376e-13
82.7499	3.19224e-14	2.42415e-14	2.15619e-14	2.95131e-11	5.73105e-11	3.77129e-10	1.27811e-11	1.16665e-11
82.8333	3.10475e-14	2.54529e-14	1.37974e-14	6.97371e-11	1.64139e-10	5.41235e-10	2.03655e-11	1.00908e-10
82.9166	3.0985e-14	2.61616e-14	2.76229e-14	8.41518e-11	2.6948e-10	7.62761e-10	1.51423e-11	2.94097e-10
82.9999	3.17061e-14	2.36216e-14	9.48802e-15	1.16281e-10	4.0675e-10	1.0136e-09	2.36018e-12	4.49159e-10
83.0833	3.08416e-14	2.59435e-14	3.20228e-14	1.35989e-10	6.09793e-10	1.14299e-09	8.91143e-13	4.29949e-10
83.1666	3.07794e-14	2.53632e-14	9.07803e-15	1.07607e-10	6.34022e-10	1.06955e-09	5.33229e-12	1.92716e-10
83.2499	3.14908e-14	2.39138e-14	2.5216e-14	5.58437e-11	4.35929e-10	7.07408e-10	5.13911e-13	4.80515e-11
83.3333	3.06375e-14	2.54633e-14	1.6839e-14	6.73273e-11	2.07161e-10	3.24962e-10	4.55959e-12	5.91765e-12
83.4166	3.05757e-14	2.53329e-14	1.76015e-14	1.16066e-10	1.52387e-10	1.54207e-10	1.35153e-12	1.66974e-12
83.4999	3.12787e-14	2.37644e-14	2.51299e-14	1.64595e-10	1.585e-10	1.13815e-10	1.53451e-12	6.80885e-13
83.5833	3.04362e-14	2.52423e-14	1.38065e-14	1.32747e-10	1.29147e-10	5.06637e-11	1.79071e-12	5.45696e-12
83.6666	3.03744e-14	2.5234e-14	2.03789e-14	1.17578e-10	5.10659e-11	1.01503e-12	4.45188e-13	4.63837e-12
83.7499	3.10679e-14	2.3593e-14	1.90312e-14	8.95649e-11	2.05003e-11	6.19439e-11	3.34836e-12	9.593e-12
83.8333	3.02359e-14	2.50835e-14	1.60719e-14	6.7467e-11	2.50169e-11	9.68344e-11	5.52949e-12	8.84792e-13
83.9166	3.01758e-14	2.50949e-14	2.11075e-14	5.45074e-11	1.90848e-11	1.63399e-11	2.91707e-12	3.40867e-12
83.9999	3.08598e-14	2.34228e-14	1.40871e-14	3.50735e-11	5.75862e-12	3.24125e-11	9.43548e-13	3.10492e-12
84.0833	3.00385e-14	2.49482e-14	2.23196e-14	2.42045e-11	9.6827e-13	1.70086e-10	7.60112e-13	6.08211e-12
84.1666	2.99784e-14	2.49257e-14	1.35048e-14	7.81358e-12	8.64534e-12	1.68059e-10	1.82078e-12	8.07983e-13
84.2499	3.06542e-14	2.32866e-14	2.03689e-14	6.01349e-12	1.13387e-11	2.48682e-11	1.5994e-12	1.93239e-12
84.3333	2.98423e-14	2.47939e-14	1.78605e-14	2.66071e-12	2.30147e-12	2.22977e-11	8.57946e-13	1.82121e-12
84.4166	2.97824e-14	2.4772e-14	1.38753e-14	2.50518e-12	9.82136e-12	1.03904e-10	6.55221e-12	3.12976e-12
84.4999	3.04499e-14	2.3135e-14	2.40288e-14	1.07719e-11	2.43974e-11	4.48073e-11	8.53541e-13	3.81096e-13
84.5833	2.96485e-14	2.46553e-14	1.26805e-14	6.20927e-12	1.72603e-11	4.85339e-12	2.90118e-12	3.49973e-13
84.6666	2.95889e-14	2.46134e-14	2.06308e-14	1.18498e-12	3.57616e-13	1.08209e-10	4.2665e-12	6.04601e-13
84.7499	3.02478e-14	2.29756e-14	1.62121e-14	1.25552e-11	1.74575e-11	2.10436e-10	5.10943e-12	6.17264e-12
84.8333	2.9457e-14	2.45796e-14	1.85425e-14	2.27207e-11	6.04518e-11	3.82188e-10	4.49546e-12	1.61866e-11
84.9166	2.93974e-14	2.43303e-14	1.50056e-14	3.81413e-11	8.55062e-11	8.20593e-10	1.39885e-12	5.64593e-11
84.9999	3.0048e-14	2.29992e-14	2.10478e-14	3.90548e-11	1.36915e-10	1.43619e-09	2.66404e-13	7.86702e-11
85.0833	2.92662e-14	2.42441e-14	1.34487e-14	4.34486e-11	1.84376e-10	1.83435e-09	2.56441e-12	7.29375e-11
85.1666	2.92083e-14	2.4348e-14	1.99791e-14	2.69783e-11	1.95545e-10	1.59057e-09	5.56513e-13	3.65758e-11
85.2499	2.98507e-14	2.27343e-14	1.75486e-14	1.52706e-11	1.25942e-10	9.20807e-10	3.88947e-13	6.18731e-12
85.3333	2.90784e-14	2.41732e-14	1.55444e-14	1.71545e-11	6.50604e-11	2.85648e-10	1.05728e-12	7.82057e-13
85.4166	2.90201e-14	2.41683e-14	2.03139e-14	3.86764e-11	3.44039e-11	7.58635e-11	1.51164e-13	1.20741e-13
85.4999	2.9655e-14	2.25933e-14	1.40164e-14	3.69656e-11	3.28282e-11	1.08963e-10	9.27978e-13	3.69183e-12
85.5833	2.88914e-14	2.40496e-14	1.91556e-14	4.09398e-11	2.18532e-11	6.68116e-11	1.3287e-12	2.9816e-12
85.6666	2.88341e-14	2.39938e-14	1.61887e-14	2.9451e-11	1.52199e-11	4.70077e-12	2.83111e-13	8.1955e-12
85.7499	2.94608e-14	2.24743e-14	1.62219e-14	1.56797e-11	1.28389e-11	3.431e-11	4.08048e-12	2.40109e-12
85.8333	2.87074e-14	2.38987e-14	1.85353e-14	9.03836e-12	8.33445e-12	6.26705e-11	9.94848e-13	2.01111e-12
85.9166	2.86502e-14	2.38429e-14	1.48235e-14	1.52372e-11	5.81417e-12	1.77592e-11	3.73923e-13	1.04997e-12
85.9999	2.92688e-14	2.23469e-14	1.88961e-14	2.645e-11	1.45447e-12	1.74345e-11	3.19589e-12	1.0331e-11
86.0833	2.85247e-14	2.37511e-14	1.52017e-14	9.00404e-12	1.0168e-12	1.102e-10	3.71773e-13	6.30372e-12
86.1666	2.84678e-14	2.36937e-14	1.7831e-14	1.46378e-12	2.65694e-12	1.1933e-10	2.99455e-12	5.76408e-12
86.2499	2.90787e-14	2.22189e-14	1.6615e-14	3.85173e-12	2.82754e-12	2.75729e-11	1.91939e-13	8.97037e-13
86.3333	2.83435e-14	2.36055e-14	1.62206e-14	2.41212e-12	2.65176e-12	8.99326e-12	1.54862e-12	3.09354e-12
86.4166	2.82874e-14	2.35461e-14	1.79268e-14	1.12154e-12	1.76369e-12	5.02033e-11	1.25167e-12	4.92124e-12
86.4999	2.88913e-14	2.20934e-14	1.49903e-14	3.11765e-12	5.16402e-12	3.40641e-11	2.67818e-13	3.26705e-12
86.5833	2.81645e-14	2.34602e-14	1.8655e-14	4.00852e-12	5.18782e-12	2.63633e-12	3.60829e-12	3.86093e-12
86.6666	2.81084e-14	2.33962e-14	1.49278e-14	7.08187e-13	3.03936e-13	4.59456e-11	2.09265e-12	7.23356e-12
86.7499	2.87042e-14	2.19792e-14	1.75355e-14	2.99907e-12	7.00009e-12	1.1197e-10	1.81301e-12	1.39248e-13
86.8333	2.7987e-14	2.32934e-14	1.6094e-14	1.35766e-11	1.97885e-11	2.23213e-10	1.01095e-11	5.68248e-12
86.9166	2.79312e-14	2.32838e-14	1.66773e-14	1.09151e-11	2.71916e-11	6.23605e-10	4.23747e-12	5.01311e-12
86.9999	2.85205e-14	2.18199e-14	1.63632e-14	1.08224e-11	2.52024e-11	1.26103e-09	6.82309e-12	7.26796e-12
87.0833	2.78115e-14	2.31812e-14	1.70436e-14	4.56811e-12	3.39881e-11	1.65567e-09	3.09964e-12	6.08446e-13
87.1666	2.77562e-14	2.31194e-14	1.58964e-14	4.4456e-12	3.0305e-11	1.44682e-09	5.27322e-13	4.95717e-13
87.2499	2.83377e-14	2.17108e-14	1.60553e-14	2.29969e-12	2.47571e-11	7.55269e-10	3.44438e-12	1.09149e-12
87.3333	2.76367e-14	2.30342e-14	1.75494e-14	6.74266e-12	1.19285e-11	1.9582e-10	5.87429e-13	2.19808e-13
87.4166	2.75822e-14	2.29783e-14	1.44122e-14	4.19179e-12	7.96486e-12	2.89249e-11	2.49738e-12	2.13375e-12
87.4999	2.8157e-14	2.15917e-14	1.81788e-14	6.33574e-12	3.21821e-12	6.23814e-11	2.09406e-12	1.44078e-12
87.5833	2.74643e-14	2.28883e-14	1.52916e-14	8.82523e-12	4.20823e-12	5.77257e-11	1.00758e-13	9.88291e-12
87.6666	2.74103e-14	2.28462e-14	1.59552e-14	8.68765e-12	9.02351e-12	4.69996e-12	5.62136e-12	6.89962e-12
87.7499	2.79778e-14	2.14635e-14	1.72482e-14	1.64255e-12	7.03589e-12	1.29979e-11	1.39229e-12	6.98389e-12
87.8333	2.72935e-14	2.27526e-14	1.51544e-14	2.23505e-12	4.15953e-12	3.66986e-11	1.31266e-12	7.31337e-13
87.9166	2.72398e-14	2.27073e-14	1.65933e-14	1.5811e-11	1.41096e-12	9.27669e-12	2.6829e-12	2.83705e-12
87.9999	2.78002e-14	2.1342e-14	1.61199e-14	1.30218e-11	2.67156e-12	7.87991e-12	9.43058e-13	6.96297e-12
88.0833	2.71244e-14	2.26146e-14	1.61232e-14	5.03395e-12	1.61617e-12	5.4226e-11	5.03825e-12	1.60133e-11
88.1666	2.7071e-14	2.2573e-14	1.56585e-14	9.60876e-13	4.62985e-13	6.01973e-11	3.63292e-13	2.67987e-12
88.2499	2.76251e-14	2.12195e-14	1.63881e-14	3.83757e-12	2.59824e-12	1.62076e-11	8.14428e-13	5.55064e-14
88.3333	2.69572e-14	2.24791e-14	1.58709e-14	4.98228e-12	1.74345e-12	1.96519e-12	2.259e-12	9.21005e-12
88.4166	2.69045e-14	2.2439e-14	1.53699e-14	4.33474e-14	6.88822e-13	2.37859e-11	3.00159e-12	6.12354e-12
88.4999	2.7451e-14	2.10984e-14	1.67709e-14	1.98714e-12	2.10286e-12	1.49099e-11	8.59728e-12	2.1849e-12
88.5833	2.6791e-14	2.23448e-14	1.50966e-14	4.65762e-12	2.56803e-12	2.13003e-12	1.7537e-13	1.54197e-11
88.6666	2.67382e-14	2.23073e-14	1.60564e-14	1.85732e-13	1.90791e-12	2.15874e-11	1.03306e-12	1.22027e-11
88.7499	2.72785e-14	2.09755e-14	1.60729e-14	3.19972e-12	2.84203e-12	4.33907e-11	1.79201e-11	3.48885e-12
88.8333	2.66266e-14	2.22161e-14	1.55768e-14	1.27678e-11	9.23511e-12	1.15141e-10	1.29874e-11	1.5266e-11
88.9166	2.6574e-14	2.21717e-14	1.55795e-14	1.51598e-11	1.29558e-11	3.39922e-10	1.82773e-11	2.50309e-11
88.9999	2.71086e-14	2.08594e-14	1.60617e-14	8.82165e-12	8.46377e-12	7.22039e-10	4.7703e-12	2.78231e-11
89.0833	2.64636e-14	2.20846e-14	1.54502e-14	4.57015e-12	3.75415e-12	9.61101e-10	2.94694e-12	1.16282e-11
89.1666	2.64117e-14	2.20378e-14	1.53705e-14	1.61287e-12	2.31779e-12	8.08086e-10	5.97851e-12	1.01326e-11
89.2499	2.69388e-14	2.07446e-14	1.63641e-14	2.29234e-12	1.72589e-12	4.09312e-10	1.09279e-12	4.36034e-12
89.3333	2.63021e-14	2.19512e-14	1.4839e-14	6.75439e-13	2.69618e-12	8.87861e-11	3.08121e-12	4.22156e-12
89.4166	2.62511e-14	2.19102e-14	1.60101e-14	5.73271e-13	1.30959e-12	6.21035e-12	2.39655e-12	1.68834e-13
89.4999	2.6772e-14	2.0627e-14	1.54719e-14	1.12187e-12	4.83169e-13	3.34156e-11	6.10213e-13	3.51386e-12
89.5833	2.61421e-14	2.18223e-14	1.54837e-14	2.98828e-12	2.79816e-12	2.44936e-11	1.72534e-12	4.05755e-12
89.6666	2.60915e-14	2.17809e-14	1.54165e-14	4.38658e-12	4.52249e-12	3.98235e-12	3.19054e-12	1.33386e-11
89.7499	2.6606e-14	2.05123e-14	1.55325e-14	1.51308e-13	5.33751e-12	6.72341e-12	4.02241e-12	4.81187e-12
89.8333	2.59833e-14	2.16941e-14	1.54868e-14	3.34541e-12	1.25888e-12	1.21781e-11	2.59198e-12	7.06535e-13
89.9166	2.59328e-14	2.16535e-14	1.50798e-14	9.49494e-12	1.87314e-12	5.72445e-12	4.1614e-13	2.089e-12
89.9999	2.64418e-14	2.03972e-14	1.56826e-14	8.15622e-12	3.14667e-12	3.55863e-12	4.71277e-12	1.02107e-11
90.0833	2.58265e-14	2.15671e-14	1.51984e-14	1.87259e-13	1.23691e-12	1.88422e-11	3.4064e-13	8.27735e-12
90.1666	2.57766e-14	2.15267e-14	1.50884e-14	2.29779e-12	7.81402e-13	2.41834e-11	5.65104e-13	8.14353e-12
90.2499	2.62796e-14	2.02833e-14	1.56507e-14	8.25005e-12	1.91391e-12	6.09959e-12	1.94989e-12	1.04867e-12
90.3333	2.56714e-14	2.14415e-14	1.50505e-14	1.95619e-12	2.54058e-12	6.49155e-13	2.39921e-12	4.49397e-12
90.4166	2.56213e-14	2.14006e-14	1.50946e-14	1.14181e-13	4.53595e-13	8.06708e-12	8.69143e-12	1.19427e-11
90.4999	2.61185e-14	2.0171e-14	1.54819e-14	5.4524e-12	8.72115e-13	7.02417e-12	4.44882e-12	5.52587e-12
90.5833	2.5517e-14	2.13172e-14	1.50616e-14	3.33724e-12	3.80739e-12	6.03053e-13	5.07673e-13	6.75841e-12
90.6666	2.54677e-14	2.12758e-14	1.49314e-14	4.40548e-13	1.60939e-12	6.91884e-12	8.34831e-12	1.66159e-11
90.7499	2.59588e-14	2.00602e-14	1.5394e-14	5.41097e-12	1.18995e-12	1.89235e-11	1.15751e-11	1.40455e-11
90.8333	2.53644e-14	2.11936e-14	1.49473e-14	1.51765e-11	6.7211e-12	4.26307e-11	2.29726e-11	2.35357e-11
90.9166	2.53159e-14	2.11517e-14	1.4849e-14	2.40778e-11	1.07516e-11	1.48433e-10	5.37663e-12	6.1352e-11
90.9999	2.58007e-14	1.99502e-14	1.53732e-14	1.68994e-11	1.41149e-11	3.0281e-10	4.74058e-12	4.5529e-11
91.0833	2.52125e-14	2.10696e-14	1.48079e-14	9.98265e-12	9.30161e-12	4.00014e-10	3.92416e-12	3.80333e-11
91.1666	2.51642e-14	2.10314e-14	1.4858e-14	3.39507e-12	7.56356e-12	3.25936e-10	1.7167e-12	1.767e-11
91.2499	2.56441e-14	1.98391e-14	1.5144e-14	5.83497e-13	3.38702e-12	1.55002e-10	3.92191e-12	1.88651e-11
91.3333	2.50634e-14	2.0949e-14	1.49028e-14	1.53311e-12	2.43783e-12	3.14359e-11	1.13316e-12	4.5518e-12
91.4166	2.50151e-14	2.09096e-14	1.45724e-14	1.08526e-12	1.06851e-12	2.39442e-12	2.11348e-12	1.54486e-12
91.4999	2.5489e-14	1.97304e-14	1.5235e-14	1.0658e-12	4.63631e-13	9.57752e-12	1.1301e-13	5.44453e-14
91.5833	2.49146e-14	2.08285e-14	1.46615e-14	4.47988e-12	6.92188e-13	9.83062e-12	2.81922e-12	5.782e-12
91.6666	2.48668e-14	2.07892e-14	1.45797e-14	2.16329e-12	3.09037e-12	1.06028e-12	1.77888e-12	3.8423e-12
91.7499	2.53352e-14	1.96225e-14	1.51515e-14	7.42984e-13	1.83855e-12	1.28841e-12	4.61211e-12	5.45381e-12
91.8333	2.47672e-14	2.07093e-14	1.45396e-14	1.72692e-12	1.32135e-12	5.07234e-12	7.03065e-13	1.25089e-12
91.9166	2.47201e-14	2.06698e-14	1.45555e-14	4.53672e-12	1.98116e-12	1.02256e-12	4.64824e-12	4.95712e-13
91.9999	2.51828e-14	1.95157e-14	1.50496e-14	2.15826e-12	1.96878e-12	8.98892e-13	3.01107e-13	3.19407e-12
92.0833	2.46214e-14	2.05905e-14	1.44545e-14	1.96228e-13	1.17069e-12	6.57913e-12	7.61322e-13	1.1175e-11
92.1666	2.45744e-14	2.05519e-14	1.45178e-14	4.62669e-12	4.55691e-13	5.89777e-12	1.91744e-12	2.66577e-12
92.2499	2.50322e-14	1.94093e-14	1.48918e-14	4.79744e-12	2.20869e-12	2.37159e-12	1.43379e-12	5.24719e-13
92.3333	2.44771e-14	2.04733e-14	1.44277e-14	2.17578e-12	1.95314e-12	2.42453e-13	5.08027e-12	6.9651e-12
92.4166	2.44297e-14	2.0435e-14	1.44086e-14	1.09863e-12	3.05394e-13	2.26163e-12	5.51126e-12	5.22006e-12
92.4999	2.48828e-14	1.93043e-14	1.48056e-14	3.53048e-12	1.23966e-12	2.03614e-12	2.7884e-12	4.48575e-12
92.5833	2.43333e-14	2.03566e-14	1.43716e-14	5.20553e-12	2.11384e-12	6.71916e-13	3.60115e-12	5.58087e-12
92.6666	2.42873e-14	2.0319e-14	1.4291e-14	4.98843e-14	1.83942e-12	2.14364e-12	3.5546e-12	3.72805e-12
92.7499	2.47344e-14	1.91998e-14	1.47879e-14	3.21369e-12	7.52024e-13	4.65348e-12	1.44117e-11	9.29037e-12
92.8333	2.41913e-14	2.02416e-14	1.42468e-14	1.79726e-11	3.11664e-12	1.67404e-11	6.77238e-12	3.16408e-11
92.9166	2.41453e-14	2.02037e-14	1.42547e-14	2.02139e-11	1.06871e-11	4.6798e-11	6.61368e-12	3.58775e-11
92.9999	2.45876e-14	1.90965e-14	1.46629e-14	2.02801e-11	1.22129e-11	1.04597e-10	2.20324e-13	5.24324e-11
93.0833	2.40506e-14	2.01265e-14	1.41958e-14	8.64263e-12	1.4355e-11	1.27408e-10	1.05755e-12	3.10154e-11
93.1666	2.40051e-14	2.00899e-14	1.41556e-14	3.184e-12	8.7454e-12	1.03009e-10	3.01251e-12	3.40437e-11
93.2499	2.44421e-14	1.89931e-14	1.46032e-14	9.29883e-13	6.45349e-12	4.60347e-11	6.62155e-13	1.39943e-11
93.3333	2.39116e-14	2.00138e-14	1.4094e-14	7.0709e-13	2.2805e-12	9.37533e-12	2.98714e-12	9.85655e-12
93.4166	2.38662e-14	1.99764e-14	1.41052e-14	1.98283e-12	1.48996e-12	2.52379e-13	8.52734e-13	2.11235e-12
93.4999	2.4298e-14	1.88912e-14	1.45142e-14	2.31448e-12	2.71003e-13	2.94283e-12	4.82399e-12	7.08342e-14
93.5833	2.37728e-14	1.99015e-14	1.4028e-14	1.94778e-12	4.09397e-13	1.78308e-12	1.31566e-12	1.10027e-12
93.6666	2.37279e-14	1.98648e-14	1.40323e-14	3.51575e-12	6.52826e-13	3.99895e-13	6.2086e-12	3.17145e-12
93.7499	2.41549e-14	1.87902e-14	1.44193e-14	2.46421e-13	1.21245e-12	7.61857e-13	1.27713e-12	6.682e-13
93.8333	2.36361e-14	1.97899e-14	1.39654e-14	4.18161e-13	9.07161e-13	5.31104e-13	5.47207e-12	1.6801e-12
93.9166	2.35912e-14	1.97531e-14	1.39527e-14	1.5794e-12	9.65111e-13	5.9817e-13	9.02799e-13	9.55683e-13
93.9999	2.40135e-14	1.86901e-14	1.43265e-14	3.2735e-13	1.51307e-12	4.86577e-13	2.27206e-12	2.1556e-12
94.0833	2.34999e-14	1.96793e-14	1.39131e-14	6.42896e-13	2.30922e-13	8.35691e-13	6.2047e-13	3.10296e-12
94.1666	2.34553e-14	1.9643e-14	1.38481e-14	2.98165e-12	5.91686e-13	1.9022e-12	1.4465e-12	6.1966e-12
94.2499	2.38734e-14	1.85906e-14	1.4281e-14	3.80573e-12	1.5866e-12	2.29982e-13	4.1314e-12	5.58283e-14
94.3333	2.33653e-14	1.95698e-14	1.38179e-14	2.79657e-13	1.16431e-12	3.9809e-14	3.32555e-12	4.12427e-13
94.4166	2.33213e-14	1.95339e-14	1.37827e-14	6.07986e-13	4.71469e-13	7.41678e-13	2.12165e-12	6.13405e-12
94.4999	2.37344e-14	1.84918e-14	1.42109e-14	4.42198e-12	3.95032e-13	3.91852e-13	4.4296e-12	2.42836e-12
94.5833	2.32319e-14	1.94609e-14	1.37256e-14	1.82227e-12	1.52254e-12	1.09992e-14	5.99445e-13	1.71382e-12
94.6666	2.31878e-14	1.94253e-14	1.37365e-14	2.61689e-13	8.04255e-13	6.76508e-13	5.12313e-12	1.56972e-12
94.7499	2.35963e-14	1.83939e-14	1.41004e-14	4.07087e-12	1.16223e-13	1.48169e-12	4.57236e-12	5.55753e-12
94.8333	2.30994e-14	1.93533e-14	1.3681e-14	8.89249e-12	2.36368e-12	3.10114e-12	5.79411e-12	1.81826e-11
94.9166	2.30557e-14	1.93178e-14	1.36413e-14	1.72293e-11	5.02206e-12	1.50496e-11	1.22046e-12	3.47583e-11
94.9999	2.34599e-14	1.82965e-14	1.40423e-14	1.06059e-11	9.67693e-12	2.64784e-11	1.39705e-12	3.01599e-11
95.0833	2.29683e-14	1.92465e-14	1.35999e-14	7.31586e-12	8.46302e-12	3.64578e-11	4.4144e-13	3.24278e-11
95.1666	2.29253e-14	1.92108e-14	1.35718e-14	1.26056e-12	8.12704e-12	2.55682e-11	3.05314e-13	1.35298e-11
95.2499	2.33242e-14	1.82e-14	1.39685e-14	1.80824e-13	3.66171e-12	1.26836e-11	2.28935e-12	1.4469e-11
95.3333	2.28385e-14	1.91408e-14	1.35241e-14	1.54791e-12	2.59847e-12	2.3037e-12	6.03244e-13	6.43306e-12
95.4166	2.27954e-14	1.91054e-14	1.35074e-14	9.68055e-13	7.6515e-13	4.98299e-13	4.69715e-12	2.43863e-12
95.4999	2.31904e-14	1.81047e-14	1.38817e-14	1.19088e-12	4.95406e-13	2.9202e-13	2.22495e-12	2.24321e-12
95.5833	2.27095e-14	1.90355e-14	1.34615e-14	2.3712e-12	3.68946e-16	4.02515e-13	7.09175e-12	6.38654e-13
95.6666	2.26665e-14	1.90007e-14	1.34282e-14	1.03876e-12	2.56348e-13	1.80002e-13	2.47086e-12	4.66167e-13
95.7499	2.30573e-14	1.80097e-14	1.3814e-14	1.1123e-12	4.80707e-13	1.52298e-15	6.00225e-12	9.27161e-13
95.8333	2.25819e-14	1.89315e-14	1.33885e-14	1.14428e-13	4.10948e-13	2.37461e-13	1.52009e-12	2.6083e-12
95.9166	2.25393e-14	1.88969e-14	1.33558e-14	1.182e-13	8.19212e-13	8.39887e-14	3.48272e-12	1.93726e-12
95.9999	2.29251e-14	1.79156e-14	1.37478e-14	2.13516e-13	2.56696e-13	5.13648e-14	1.83441e-14	1.61856e-13
96.0833	2.2455e-14	1.88278e-14	1.33091e-14	6.29337e-13	3.00061e-13	3.47291e-13	1.31581e-12	4.48618e-12
96.1666	2.24129e-14	1.87936e-14	1.3297e-14	1.79449e-12	4.2195e-13	5.16027e-14	2.30467e-12	1.85798e-12
96.2499	2.27948e-14	1.78223e-14	1.36646e-14	1.34501e-12	6.39287e-13	2.39795e-13	2.59803e-12	1.7923e-12
96.3333	2.23293e-14	1.87253e-14	1.32458e-14	2.73918e-13	8.33662e-13	4.93527e-14	1.55662e-12	1.38519e-12
96.4166	2.22873e-14	1.86914e-14	1.32263e-14	8.10316e-13	6.98456e-14	1.53581e-14	2.6463e-12	6.5096e-13
96.4999	2.26653e-14	1.77298e-14	1.35888e-14	1.53532e-12	3.33894e-13	1.8454e-13	1.92034e-13	4.40204e-12
96.5833	2.22047e-14	1.86241e-14	1.31838e-14	1.79573e-12	5.27009e-13	5.14111e-14	2.37187e-12	6.64686e-13
96.6666	2.2163e-14	1.85901e-14	1.31487e-14	2.37776e-14	3.50206e-13	7.49527e-14	1.49639e-12	6.60712e-14
96.7499	2.25363e-14	1.76377e-14	1.3527e-14	1.04971e-12	1.82401e-13	1.8753e-13	2.16571e-12	8.80299e-12
96.8333	2.20811e-14	1.85228e-14	1.31056e-14	6.61367e-12	6.29042e-13	1.13393e-12	2.31384e-12	2.03643e-11
96.9166	2.20399e-14	1.84893e-14	1.30887e-14	5.92626e-12	2.85445e-12	2.43387e-12	1.43521e-12	3.74984e-11
96.9999	2.24095e-14	1.75467e-14	1.3449e-14	7.31432e-12	3.75427e-12	7.63754e-12	2.73266e-13	2.75422e-11
97.0833	2.19587e-14	1.84229e-14	1.30411e-14	2.0143e-12	5.01859e-12	7.34274e-12	6.47688e-13	8.22554e-12
97.1666	2.19181e-14	1.83898e-14	1.30206e-14	1.01305e-12	3.24083e-12	7.08972e-12	7.75267e-13	6.67906e-12
97.2499	2.22828e-14	1.74563e-14	1.33762e-14	4.61474e-13	2.67705e-12	2.51194e-12	4.62429e-14	8.55288e-12
97.3333	2.18371e-14	1.83239e-14	1.29775e-14	2.15966e-13	8.30402e-13	1.22926e-12	2.63958e-12	9.31541e-12
97.4166	2.17967e-14	1.82908e-14	1.29488e-14	1.04148e-12	8.49139e-13	5.13704e-14	9.99086e-13	6.19099e-12
97.4999	2.21578e-14	1.73666e-14	1.33113e-14	6.42904e-13	1.51354e-13	1.60829e-13	4.67142e-12	4.43312e-13
97.5833	2.17171e-14	1.82255e-14	1.29065e-14	6.1153e-13	7.14015e-14	6.87478e-14	2.56657e-12	9.32639e-13
97.6666	2.16769e-14	1.81925e-14	1.28855e-14	1.30382e-12	1.05111e-13	3.75583e-14	5.33212e-12	3.05793e-13
97.7499	2.20338e-14	1.72773e-14	1.32391e-14	1.57919e-13	1.19545e-13	7.75945e-14	1.6414e-12	1.31976e-12
97.8333	2.15974e-14	1.81278e-14	1.28404e-14	2.15538e-13	3.7842e-13	4.16386e-14	3.24269e-12	2.04625e-12
97.9166	2.15575e-14	1.80952e-14	1.28209e-14	1.21416e-13	9.23113e-14	4.30682e-14	3.79976e-13	6.10403e-13
97.9999	2.19108e-14	1.7189e-14	1.31675e-14	1.0099e-13	2.6458e-13	8.78749e-14	1.42197e-12	2.09104e-12
98.0833	2.14793e-14	1.80312e-14	1.27774e-14	3.23529e-13	6.10691e-14	2.22972e-14	2.58017e-13	8.46211e-13
98.1666	2.14395e-14	1.79987e-14	1.27529e-14	8.8354e-13	1.07683e-13	8.87486e-14	1.83728e-12	2.4635e-12
98.2499	2.17889e-14	1.71011e-14	1.31006e-14	4.78234e-13	4.73702e-13	2.13524e-14	1.20485e-12	1.18733e-12
98.3333	2.1362e-14	1.79354e-14	1.27108e-14	6.64915e-14	1.28583e-13	5.98786e-14	1.47562e-12	3.99493e-13
98.4166	2.13222e-14	1.79027e-14	1.2688e-14	3.5813e-13	1.94241e-13	6.43777e-14	5.81853e-14	2.0021e-12
98.4999	2.16679e-14	1.7014e-14	1.30329e-14	9.89375e-13	8.0421e-14	2.32491e-14	1.06105e-12	1.67917e-13
98.5833	2.12448e-14	1.78399e-14	1.26449e-14	3.55817e-13	1.66292e-13	5.89616e-14	6.15969e-13	9.14249e-13
98.6666	2.12064e-14	1.78078e-14	1.26257e-14	1.24107e-13	1.68201e-13	7.83612e-14	4.91486e-13	1.71464e-12
98.7499	2.15482e-14	1.69277e-14	1.29628e-14	9.94627e-13	1.57098e-15	6.18479e-14	1.53833e-12	4.19075e-12
98.8333	2.11297e-14	1.77453e-14	1.25833e-14	1.48714e-12	3.39619e-13	1.85706e-14	3.47516e-13	1.93838e-11
98.9166	2.10907e-14	1.77135e-14	1.25591e-14	3.67617e-12	8.32494e-13	9.57188e-13	6.48268e-13	1.39497e-11
98.9999	2.1429e-14	1.68418e-14	1.28978e-14	1.46065e-12	1.623e-12	9.79813e-13	6.59897e-13	8.51331e-12
99.0833	2.10156e-14	1.76516e-14	1.25181e-14	1.59257e-12	1.57772e-12	2.31628e-12	4.30475e-13	3.62692e-13
99.1666	2.09766e-14	1.76204e-14	1.24964e-14	8.47383e-14	1.58602e-12	1.0345e-12	1.02833e-13	6.24066e-12
99.2499	2.13109e-14	1.67568e-14	1.28312e-14	7.40496e-14	6.90688e-13	1.18687e-12	1.50035e-12	1.43054e-11
99.3333	2.09012e-14	1.75588e-14	1.2454e-14	5.54743e-13	6.79548e-13	1.60422e-13	4.65253e-14	1.38388e-11
99.4166	2.08635e-14	1.75275e-14	1.24347e-14	7.42814e-14	1.20471e-13	3.00202e-13	1.72873e-12	3.8977e-12
99.4999	2.11943e-14	1.66724e-14	1.27633e-14	3.90015e-13	2.34757e-13	2.20711e-15	1.06226e-12	1.19602e-12
99.5833	2.0789e-14	1.74663e-14	1.23927e-14	4.54714e-13	1.85597e-14	4.53261e-14	2.9436e-12	1.34903e-12
99.6666	2.07508e-14	1.74356e-14	1.23714e-14	2.07002e-13	2.27688e-15	7.07135e-14	1.25596e-12	7.03612e-13
99.7499	2.10782e-14	1.65887e-14	1.26977e-14	4.06183e-13	1.58337e-13	4.47167e-14	2.57848e-12	2.02108e-12
99.8333	2.0677e-14	1.73748e-14	1.23306e-14	2.93693e-14	2.07168e-14	2.61429e-14	3.44519e-13	4.51128e-13
99.9166	2.06394e-14	1.73441e-14	1.2309e-14	9.8194e-14	1.64065e-13	7.238e-14	1.18197e-12	6.27301e-13
99.9999	2.09635e-14	1.65057e-14	1.26333e-14	6.12538e-14	9.97142e-15	4.19548e-14	1.03314e-13	3.74883e-13
100.083	2.05661e-14	1.72842e-14	1.22682e-14	3.16126e-13	3.36562e-14	3.29327e-14	1.0258e-12	1.85449e-12
100.167	2.0529e-14	1.72536e-14	1.22477e-14	1.66214e-13	1.47962e-13	5.60033e-14	1.95904e-13	4.36712e-13
100.25	2.08496e-14	1.64228e-14	1.25683e-14	2.5736e-13	2.85612e-14	4.74965e-14	1.27469e-12	2.28013e-13
100.333	2.04564e-14	1.7194e-14	1.2207e-14	7.83531e-14	1.83489e-13	2.45266e-14	2.96585e-13	1.53879e-12
100.417	2.04191e-14	1.71639e-14	1.21865e-14	1.44713e-13	5.03724e-15	6.31289e-14	3.19344e-13	7.44503e-14
100.5	2.07365e-14	1.6341e-14	1.25043e-14	3.29123e-13	4.70475e-14	4.49354e-14	7.77918e-13	3.77592e-13
100.583	2.03476e-14	1.71047e-14	1.21464e-14	2.48154e-13	9.16989e-14	5.60854e-14	1.48578e-13	1.50281e-12
100.667	2.03105e-14	1.70748e-14	1.21255e-14	5.09801e-14	1.5773e-14	3.83885e-14	1.05751e-12	1.09037e-12
100.75	2.06242e-14	1.62596e-14	1.24406e-14	1.86606e-13	4.47674e-14	2.97746e-14	7.93653e-14	5.13507e-12
100.833	2.02394e-14	1.70162e-14	1.20855e-14	9.41541e-13	1.00667e-13	1.14466e-13	5.60449e-13	1.19041e-12
100.917	2.02029e-14	1.69862e-14	1.20658e-14	5.39338e-13	2.47808e-13	2.0301e-14	3.65862e-13	1.27925e-12
101	2.05132e-14	1.6179e-14	1.2377e-14	1.07594e-12	4.68321e-13	4.95648e-13	3.78211e-13	1.63547e-12
101.083	2.01319e-14	1.69281e-14	1.20258e-14	7.43584e-14	5.18645e-13	1.64911e-13	1.58992e-13	6.13756e-12
101.167	2.00959e-14	1.68984e-14	1.20058e-14	2.45793e-13	4.13399e-13	6.08129e-13	1.20748e-12	1.35923e-11
101.25	2.04028e-14	1.60989e-14	1.23144e-14	1.43572e-13	3.58363e-13	9.20805e-14	3.56361e-14	1.43802e-11
101.333	2.00255e-14	1.68409e-14	1.19665e-14	1.29401e-14	8.4113e-14	3.26397e-13	1.09574e-12	7.112e-12
101.417	1.99897e-14	1.68113e-14	1.1946e-14	2.89271e-13	1.99301e-13	3.3573e-15	1.85029e-13	2.70075e-12
101.5	2.02933e-14	1.60195e-14	1.22524e-14	5.22097e-14	5.00302e-15	9.76942e-14	8.65413e-13	1.33282e-12
101.583	1.99201e-14	1.67545e-14	1.19073e-14	1.62666e-13	5.22875e-14	3.33595e-14	5.91287e-13	9.10739e-13
101.667	1.98843e-14	1.6725e-14	1.18873e-14	2.21705e-13	4.73138e-14	2.94753e-14	1.66182e-12	4.29858e-12
101.75	2.0185e-14	1.59402e-14	1.21907e-14	6.14681e-14	2.72985e-16	5.64452e-14	2.04605e-13	4.83428e-13
101.833	1.98151e-14	1.66683e-14	1.18488e-14	1.30845e-13	9.1659e-14	5.30536e-14	1.05121e-12	5.33648e-13
101.917	1.97797e-14	1.66392e-14	1.1829e-14	3.98839e-14	3.66675e-15	2.09412e-14	2.15365e-13	7.78291e-13
102	2.00775e-14	1.58619e-14	1.21293e-14	1.36092e-13	3.98285e-14	5.23196e-14	5.19966e-13	7.83279e-13
102.083	1.97116e-14	1.65835e-14	1.17906e-14	3.10711e-14	4.40068e-14	5.43156e-14	1.59651e-13	7.53207e-13
102.167	1.96762e-14	1.65544e-14	1.1771e-14	2.15462e-13	1.23014e-15	2.01929e-14	8.69542e-13	6.95881e-13
102.25	1.99708e-14	1.57845e-14	1.20682e-14	4.06299e-14	9.59651e-14	4.84858e-14	1.20643e-13	2.79234e-13
102.333	1.96084e-14	1.64983e-14	1.17328e-14	6.03106e-14	2.08972e-15	5.22231e-14	4.10693e-13	3.67955e-14
102.417	1.95734e-14	1.647e-14	1.17133e-14	1.53505e-13	5.02488e-14	1.61604e-14	8.27854e-13	9.52145e-13
102.5	1.98646e-14	1.57073e-14	1.2008e-14	8.8952e-14	3.20215e-14	7.16036e-14	6.97065e-15	5.99718e-13
102.583	1.95061e-14	1.64146e-14	1.16756e-14	1.13021e-13	1.12359e-14	3.22187e-14	1.23633e-12	4.34833e-13
102.667	1.94714e-14	1.63862e-14	1.16563e-14	8.1602e-14	4.69113e-14	3.82827e-14	7.51726e-14	4.472e-12
102.75	1.97604e-14	1.56307e-14	1.19482e-14	1.27026e-13	1.97314e-14	5.0662e-14	4.46107e-13	1.54647e-12
102.833	1.9405e-14	1.63313e-14	1.16186e-14	1.66322e-13	2.17839e-14	1.64388e-14	5.83139e-13	8.97194e-13
102.917	1.93703e-14	1.63028e-14	1.15992e-14	3.87471e-13	1.16502e-13	1.11428e-13	2.73711e-13	5.27982e-12
103	1.96556e-14	1.55544e-14	1.18886e-14	7.8826e-14	8.28313e-14	8.16254e-16	3.27067e-13	5.52449e-12
103.083	1.93043e-14	1.62488e-14	1.15618e-14	2.48015e-13	1.77859e-13	2.0106e-13	8.3777e-13	1.20613e-11
103.167	1.92698e-14	1.62207e-14	1.15434e-14	2.24156e-14	1.0694e-13	2.18893e-14	1.00599e-14	8.10099e-12
103.25	1.95525e-14	1.54792e-14	1.18296e-14	7.02079e-14	7.94475e-14	2.04709e-13	1.27346e-12	4.98648e-12
103.333	1.92045e-14	1.6167e-14	1.15057e-14	1.40851e-13	9.11105e-14	1.12053e-14	1.0445e-13	2.51416e-12
103.417	1.91702e-14	1.61386e-14	1.14872e-14	1.60422e-14	6.18709e-15	1.15966e-13	4.98054e-13	2.53775e-13
103.5	1.94499e-14	1.54037e-14	1.17708e-14	1.3824e-13	6.74114e-14	1.37556e-14	2.91102e-13	7.90358e-14
103.583	1.91056e-14	1.60852e-14	1.14506e-14	6.38206e-14	1.07189e-14	3.74281e-14	7.48824e-13	3.52023e-12
103.667	1.90716e-14	1.60575e-14	1.14315e-14	8.94437e-14	1.92754e-14	5.25389e-14	1.33201e-13	8.94824e-13
103.75	1.93484e-14	1.53297e-14	1.1713e-14	9.83361e-14	4.53773e-14	2.99218e-14	1.07529e-12	1.93827e-12
103.833	1.90073e-14	1.60045e-14	1.13954e-14	5.2319e-14	7.34772e-15	3.58628e-14	1.08744e-13	1.65739e-13
103.917	1.89734e-14	1.59773e-14	1.13765e-14	9.29047e-14	3.82608e-14	4.89272e-14	3.86558e-13	1.20884e-13
104	1.92472e-14	1.52558e-14	1.16549e-14	3.57009e-14	2.19809e-14	2.93249e-14	4.22415e-13	1.73496e-12
104.083	1.89098e-14	1.59246e-14	1.13402e-14	1.26283e-13	1.23667e-14	3.4459e-14	4.14139e-13	3.26367e-13
104.167	1.88763e-14	1.58969e-14	1.1322e-14	2.88618e-14	4.50366e-14	4.98274e-14	1.90056e-13	1.39106e-13
104.25	1.91474e-14	1.51826e-14	1.15978e-14	9.6962e-14	7.47696e-15	2.77552e-14	5.25976e-13	7.15335e-13
104.333	1.8813e-14	1.5845e-14	1.12855e-14	7.3411e-14	4.0141e-14	3.04964e-14	4.45624e-13	2.87412e-13
104.417	1.87799e-14	1.58176e-14	1.12675e-14	3.9527e-14	1.87294e-14	5.7518e-14	5.676e-14	1.20758e-13
104.5	1.9048e-14	1.51096e-14	1.15413e-14	1.17062e-13	1.89243e-14	1.75681e-14	1.26762e-12	1.8747e-13
104.583	1.87171e-14	1.57661e-14	1.12316e-14	5.37922e-14	3.19391e-14	5.14963e-14	1.60926e-14	1.61103e-12
104.667	1.86841e-14	1.57388e-14	1.12137e-14	5.99435e-14	1.50082e-14	3.55233e-14	6.05631e-13	7.03844e-13
104.75	1.89498e-14	1.50372e-14	1.14846e-14	9.1968e-14	2.17834e-14	2.49131e-14	5.064e-13	3.00149e-12
104.833	1.86218e-14	1.56878e-14	1.1178e-14	9.39679e-14	3.64675e-14	5.71597e-14	1.6362e-13	3.40129e-12
104.917	1.85892e-14	1.56607e-14	1.11596e-14	8.75593e-14	8.91368e-15	1.62202e-14	7.43872e-13	2.16413e-12
105	1.8852e-14	1.49655e-14	1.14285e-14	1.33768e-13	7.18769e-14	6.73469e-14	4.34353e-13	6.20324e-12
105.083	1.8527e-14	1.56097e-14	1.11246e-14	3.61314e-14	1.59721e-14	1.7472e-14	1.20693e-13	1.82885e-12
105.167	1.84945e-14	1.55832e-14	1.11068e-14	9.50247e-14	6.48092e-14	8.98283e-14	1.06491e-12	1.78677e-12
105.25	1.8755e-14	1.48942e-14	1.1373e-14	6.31028e-14	2.91035e-14	2.30223e-14	4.03344e-14	1.01457e-12
105.333	1.84335e-14	1.55324e-14	1.10716e-14	5.12796e-14	2.29008e-14	8.30268e-14	7.44733e-13	4.16864e-14
105.417	1.84015e-14	1.5506e-14	1.10537e-14	9.78685e-14	4.19372e-14	1.60942e-14	2.53518e-13	5.99308e-13
105.5	1.8659e-14	1.48234e-14	1.13177e-14	3.88279e-14	9.437e-15	4.87872e-14	4.23546e-13	9.80174e-13
105.583	1.83406e-14	1.54559e-14	1.10191e-14	8.89726e-14	2.98685e-14	3.53023e-14	1.55999e-13	1.35989e-13
105.667	1.83085e-14	1.54294e-14	1.10015e-14	5.98551e-14	2.24515e-14	2.55716e-14	8.30664e-13	1.70681e-12
105.75	1.85636e-14	1.47533e-14	1.1263e-14	6.79869e-14	1.63318e-14	4.54945e-14	6.5918e-14	9.35066e-15
105.833	1.8248e-14	1.53799e-14	1.09671e-14	7.01233e-14	2.8452e-14	3.326e-14	5.48363e-13	2.37201e-13
105.917	1.82165e-14	1.53539e-14	1.09494e-14	5.38102e-14	1.86766e-14	2.8462e-14	3.59798e-13	9.75559e-13
106	1.84685e-14	1.46835e-14	1.12085e-14	8.30392e-14	2.0203e-14	4.16108e-14	2.12517e-13	8.0032e-14
106.083	1.81566e-14	1.53043e-14	1.0915e-14	4.15483e-14	2.58771e-14	3.38375e-14	4.09113e-13	1.05127e-12
106.167	1.8125e-14	1.52786e-14	1.08979e-14	8.92034e-14	1.5554e-14	2.9069e-14	4.04921e-13	2.71724e-13
106.25	1.83749e-14	1.46141e-14	1.11545e-14	5.18324e-14	2.85289e-14	3.94378e-14	2.73126e-13	4.62189e-15
106.333	1.80656e-14	1.52296e-14	1.08638e-14	5.78871e-14	1.72051e-14	3.55581e-14	2.20435e-13	9.34493e-13
106.417	1.80341e-14	1.52034e-14	1.08465e-14	8.4621e-14	2.26654e-14	2.45677e-14	8.05275e-13	8.83416e-14
106.5	1.82817e-14	1.45455e-14	1.11011e-14	4.39338e-14	2.33577e-14	4.85457e-14	3.76154e-14	2.71446e-13
106.583	1.79757e-14	1.51552e-14	1.08126e-14	7.55447e-14	1.67686e-14	2.48638e-14	8.45339e-13	8.35232e-14
106.667	1.7944e-14	1.51294e-14	1.07956e-14	6.66559e-14	2.44976e-14	3.43479e-14	2.24387e-13	1.13334e-12
106.75	1.81892e-14	1.44772e-14	1.10478e-14	5.11882e-14	2.16286e-14	4.13497e-14	1.81968e-13	7.28044e-13
106.833	1.78858e-14	1.50815e-14	1.07619e-14	8.18913e-14	1.46631e-14	2.32557e-14	7.7314e-13	2.12891e-12
106.917	1.78549e-14	1.50559e-14	1.07449e-14	6.47593e-14	3.52474e-14	4.48447e-14	1.81226e-13	8.79713e-13
107	1.80973e-14	1.44092e-14	1.09947e-14	6.21653e-14	8.67254e-15	2.63997e-14	4.33357e-13	5.40551e-13
107.083	1.7797e-14	1.50081e-14	1.07117e-14	7.52544e-14	4.02116e-14	4.07648e-14	6.28745e-13	8.37872e-14
107.167	1.77659e-14	1.49828e-14	1.06947e-14	5.26777e-14	1.1632e-14	3.27006e-14	6.37524e-14	1.42547e-12
107.25	1.80065e-14	1.43421e-14	1.09424e-14	6.68661e-14	3.0074e-14	4.6442e-14	7.69013e-13	5.78195e-13
107.333	1.7709e-14	1.49351e-14	1.06616e-14	6.56915e-14	2.08713e-14	2.66987e-14	1.64356e-13	2.13384e-12
107.417	1.76785e-14	1.49103e-14	1.06449e-14	5.37106e-14	1.82963e-14	4.44918e-14	4.59317e-13	4.11297e-13
107.5	1.79161e-14	1.42753e-14	1.089e-14	7.44549e-14	2.64678e-14	2.81805e-14	2.31375e-13	1.74895e-13
107.583	1.76215e-14	1.48631e-14	1.0612e-14	5.06473e-14	1.62879e-14	3.09494e-14	5.27232e-13	6.23563e-13
107.667	1.75909e-14	1.48382e-14	1.05952e-14	7.16164e-14	2.2331e-14	3.98053e-14	1.11726e-13	4.89902e-14
107.75	1.7826e-14	1.4209e-14	1.08386e-14	5.77478e-14	2.17621e-14	2.65444e-14	6.09273e-13	3.88678e-13
107.833	1.75346e-14	1.47914e-14	1.05627e-14	6.12873e-14	1.8363e-14	3.477e-14	2.13643e-13	2.61451e-13
107.917	1.75042e-14	1.47667e-14	1.05463e-14	6.62675e-14	2.17558e-14	3.56508e-14	2.75962e-13	3.8622e-14
108	1.77372e-14	1.41428e-14	1.07873e-14	5.35316e-14	2.10474e-14	2.81416e-14	4.38039e-13	9.92728e-13
108.083	1.74483e-14	1.47203e-14	1.05135e-14	7.08997e-14	1.80117e-14	3.43833e-14	2.50931e-13	1.93457e-14
108.167	1.74184e-14	1.46957e-14	1.04976e-14	5.31496e-14	2.30041e-14	3.45235e-14	3.23928e-13	4.57879e-13
108.25	1.76491e-14	1.40774e-14	1.07363e-14	6.48993e-14	1.88232e-14	2.92769e-14	3.187e-13	5.86224e-13
108.333	1.73627e-14	1.46499e-14	1.04649e-14	6.31314e-14	2.03062e-14	3.23753e-14	4.24688e-13	3.31234e-14
108.417	1.73326e-14	1.46252e-14	1.04488e-14	5.33235e-14	2.12295e-14	3.69355e-14	1.2546e-13	8.87454e-13
108.5	1.75612e-14	1.40124e-14	1.06856e-14	7.03217e-14	1.90388e-14	2.56698e-14	7.35056e-13	2.11242e-13
108.583	1.72778e-14	1.45797e-14	1.04168e-14	5.47328e-14	2.0835e-14	3.71286e-14	1.22628e-13	2.86244e-13
108.667	1.72481e-14	1.45552e-14	1.04005e-14	5.98135e-14	1.98756e-14	3.18525e-14	3.71628e-13	2.26502e-13
108.75	1.74745e-14	1.39479e-14	1.06355e-14	6.7651e-14	1.94735e-14	2.77495e-14	4.85212e-13	1.03181e-12
108.833	1.71934e-14	1.45099e-14	1.03688e-14	5.1449e-14	2.19571e-14	3.80261e-14	1.18845e-13	4.89819e-13
108.917	1.71639e-14	1.44857e-14	1.03529e-14	6.90527e-14	1.6141e-14	2.77074e-14	5.8664e-13	4.1283e-12
109	1.73879e-14	1.38838e-14	1.05852e-14	5.81515e-14	2.66572e-14	3.28754e-14	3.01182e-13	1.52486e-12
109.083	1.71097e-14	1.44408e-14	1.03212e-14	5.80904e-14	1.31663e-14	3.35141e-14	2.26063e-13	4.40477e-12
109.167	1.70805e-14	1.44168e-14	1.03052e-14	6.44102e-14	2.72156e-14	3.07939e-14	5.87528e-13	1.24942e-12
109.25	1.73023e-14	1.38202e-14	1.0536e-14	5.65472e-14	1.61041e-14	3.36115e-14	1.22499e-13	3.22765e-12
109.333	1.70268e-14	1.43722e-14	1.02738e-14	5.99377e-14	2.11008e-14	3.35539e-14	4.93402e-13	6.33652e-13
109.417	1.69978e-14	1.43487e-14	1.02582e-14	6.28286e-14	2.0941e-14	2.96714e-14	2.38767e-13	7.53751e-13
109.5	1.72174e-14	1.3757e-14	1.04866e-14	5.4718e-14	1.81748e-14	3.26573e-14	3.90775e-13	2.83746e-13
109.583	1.69444e-14	1.43038e-14	1.02268e-14	6.43998e-14	2.06935e-14	3.22931e-14	1.94264e-13	1.64445e-13
109.667	1.69152e-14	1.42804e-14	1.02114e-14	5.55891e-14	1.94073e-14	2.83498e-14	4.94515e-13	4.55544e-13
109.75	1.71331e-14	1.36941e-14	1.04381e-14	6.1818e-14	1.96986e-14	3.46862e-14	1.74865e-13	2.39819e-13
109.833	1.68624e-14	1.42366e-14	1.018e-14	5.79565e-14	1.92572e-14	2.94856e-14	3.72225e-13	1.15868e-13
109.917	1.68338e-14	1.42129e-14	1.01648e-14	5.87289e-14	2.01379e-14	3.04091e-14	3.36321e-13	4.32374e-13
110	1.7049e-14	1.36318e-14	1.03893e-14	6.11399e-14	1.91764e-14	3.32262e-14	2.32454e-13	7.40304e-14
110.083	1.67813e-14	1.41696e-14	1.01339e-14	5.53231e-14	1.94417e-14	2.93734e-14	3.60958e-13	7.28135e-13
110.167	1.67527e-14	1.41458e-14	1.01186e-14	6.23977e-14	1.96866e-14	3.09373e-14	2.93774e-13	5.79273e-14
110.25	1.69661e-14	1.35698e-14	1.03414e-14	5.70019e-14	1.95156e-14	3.21059e-14	3.14378e-13	2.00194e-13
110.333	1.67005e-14	1.41027e-14	1.00878e-14	5.72231e-14	1.90752e-14	3.00581e-14	2.33674e-13	7.60007e-13
110.417	1.66721e-14	1.40793e-14	1.00727e-14	6.22682e-14	1.95546e-14	2.98437e-14	4.82618e-13	3.43657e-15
110.5	1.68834e-14	1.35083e-14	1.02935e-14	5.44928e-14	1.97121e-14	3.32541e-14	1.50165e-13	6.7273e-13
110.583	1.66206e-14	1.40364e-14	1.00422e-14	6.02096e-14	1.84236e-14	2.82977e-14	4.61022e-13	4.53071e-13
110.667	1.65922e-14	1.40134e-14	1.00269e-14	5.93658e-14	1.99923e-14	3.1137e-14	2.85659e-13	1.11786e-13
110.75	1.68014e-14	1.34473e-14	1.02461e-14	5.46755e-14	1.9414e-14	3.23839e-14	1.9966e-13	3.59748e-13
110.833	1.65409e-14	1.39707e-14	9.99669e-15	6.22871e-14	1.79081e-14	2.75474e-14	4.99084e-13	2.73121e-12
110.917	1.65134e-14	1.39476e-14	9.98189e-15	5.46983e-14	2.12618e-14	3.26828e-14	1.8257e-13	2.54707e-12
111	1.67204e-14	1.33863e-14	1.01986e-14	5.98111e-14	1.70566e-14	3.04042e-14	3.58383e-13	5.68576e-12
111.083	1.64622e-14	1.39054e-14	9.95184e-15	5.7265e-14	2.10689e-14	2.81967e-14	3.80418e-13	1.60736e-12
111.167	1.64342e-14	1.38828e-14	9.93674e-15	5.71763e-14	1.73374e-14	3.35175e-14	1.82184e-13	3.28624e-12
111.25	1.66394e-14	1.33262e-14	1.01519e-14	5.86591e-14	2.08478e-14	2.81459e-14	4.4879e-13	4.31517e-13
111.333	1.63839e-14	1.38405e-14	9.90712e-15	5.64276e-14	1.7526e-14	3.09784e-14	2.08065e-13	1.08421e-12
111.417	1.63564e-14	1.38179e-14	9.89204e-15	5.77057e-14	1.98173e-14	3.0596e-14	3.65238e-13	1.96029e-13
111.5	1.65597e-14	1.32664e-14	1.01053e-14	5.83615e-14	1.92291e-14	2.97596e-14	2.44098e-13	5.04299e-14
111.583	1.63058e-14	1.37761e-14	9.86223e-15	5.49859e-14	1.79259e-14	2.92787e-14	3.70862e-13	6.80807e-13
111.667	1.62787e-14	1.37538e-14	9.84776e-15	5.97132e-14	1.98718e-14	3.16204e-14	2.11637e-13	1.48365e-13
111.75	1.64798e-14	1.32067e-14	1.00594e-14	5.53211e-14	1.85868e-14	2.82702e-14	3.75522e-13	1.73172e-13
111.833	1.6229e-14	1.37126e-14	9.81836e-15	5.73124e-14	1.84224e-14	3.04892e-14	2.59811e-13	4.67361e-13
111.917	1.62014e-14	1.36899e-14	9.80352e-15	5.75754e-14	1.92815e-14	3.03249e-14	2.79192e-13	4.18631e-14
112	1.6401e-14	1.31481e-14	1.00132e-14	5.58207e-14	1.87957e-14	2.86948e-14	3.31653e-13	4.41952e-13
112.083	1.61522e-14	1.36489e-14	9.77464e-15	5.72853e-14	1.81688e-14	3.03007e-14	2.6099e-13	1.58781e-13
112.167	1.6125e-14	1.36268e-14	9.75978e-15	5.64292e-14	1.92423e-14	2.98172e-14	3.07814e-13	4.21671e-13
112.25	1.63224e-14	1.3089e-14	9.96763e-15	5.65362e-14	1.87344e-14	2.89765e-14	2.74406e-13	1.71127e-13
112.333	1.60762e-14	1.3586e-14	9.73111e-15	5.64557e-14	1.79579e-14	2.97867e-14	3.39224e-13	1.09272e-13
112.417	1.60488e-14	1.35637e-14	9.71631e-15	5.60276e-14	1.9367e-14	2.99265e-14	2.1385e-13	6.78169e-13
112.5	1.62448e-14	1.30309e-14	9.92243e-15	5.70663e-14	1.83787e-14	2.85679e-14	4.00789e-13	2.51833e-14
112.583	1.60005e-14	1.35234e-14	9.68751e-15	5.51473e-14	1.81357e-14	2.99694e-14	2.30592e-13	3.72176e-13
112.667	1.59739e-14	1.35014e-14	9.67331e-15	5.65438e-14	1.90634e-14	2.94541e-14	2.86788e-13	4.29096e-13
112.75	1.61677e-14	1.29731e-14	9.87756e-15	5.67946e-14	1.83583e-14	2.84437e-14	3.63323e-13	3.24189e-13
112.833	1.59257e-14	1.34612e-14	9.64468e-15	5.39201e-14	1.817e-14	3.01807e-14	1.93638e-13	1.53267e-12
112.917	1.58989e-14	1.34394e-14	9.63023e-15	5.81554e-14	1.86054e-14	2.86384e-14	3.81996e-13	2.61994e-12
113	1.60908e-14	1.29157e-14	9.83296e-15	5.4306e-14	1.89237e-14	2.88523e-14	2.62365e-13	1.26614e-12
113.083	1.58511e-14	1.33993e-14	9.60176e-15	5.57129e-14	1.71875e-14	3.00253e-14	2.59041e-13	1.86892e-12
113.167	1.58245e-14	1.33777e-14	9.58774e-15	5.64683e-14	1.9658e-14	2.76588e-14	3.6628e-13	4.52055e-14
113.25	1.60147e-14	1.28582e-14	9.78857e-15	5.46152e-14	1.76035e-14	3.03738e-14	2.1038e-13	7.50131e-13
113.333	1.57771e-14	1.33382e-14	9.55975e-15	5.55403e-14	1.82498e-14	2.78962e-14	3.50977e-13	1.51939e-13
113.417	1.57507e-14	1.33168e-14	9.54547e-15	5.58564e-14	1.85817e-14	2.93713e-14	2.47692e-13	1.40145e-13
113.5	1.59392e-14	1.28017e-14	9.74451e-15	5.45792e-14	1.81623e-14	2.86937e-14	3.15855e-13	6.40844e-13
113.583	1.57038e-14	1.32775e-14	9.51746e-15	5.5463e-14	1.7836e-14	2.87463e-14	2.47893e-13	9.61653e-16
113.667	1.56776e-14	1.3256e-14	9.50341e-15	5.49968e-14	1.85436e-14	2.84742e-14	3.29552e-13	4.95636e-13
113.75	1.58639e-14	1.2745e-14	9.70074e-15	5.52129e-14	1.82085e-14	2.91628e-14	2.44894e-13	2.57971e-13
113.833	1.56306e-14	1.32171e-14	9.47545e-15	5.42824e-14	1.75434e-14	2.80459e-14	3.0107e-13	1.50307e-14
113.917	1.56048e-14	1.31956e-14	9.46156e-15	5.55088e-14	1.86589e-14	2.87592e-14	2.88392e-13	6.65855e-13
114	1.57896e-14	1.26894e-14	9.65759e-15	5.45073e-14	1.79807e-14	2.87761e-14	2.61776e-13	4.74561e-14
114.083	1.55582e-14	1.31568e-14	9.43372e-15	5.41757e-14	1.75215e-14	2.79109e-14	3.00223e-13	2.82351e-13
114.167	1.55326e-14	1.31358e-14	9.42008e-15	5.53457e-14	1.85808e-14	2.87507e-14	2.69419e-13	2.92199e-13
114.25	1.57157e-14	1.26338e-14	9.61435e-15	5.40901e-14	1.78272e-14	2.84496e-14	2.93828e-13	2.05456e-13
114.333	1.54863e-14	1.30973e-14	9.39242e-15	5.403e-14	1.7545e-14	2.78845e-14	2.53278e-13	2.63417e-13
114.417	1.5461e-14	1.30761e-14	9.3787e-15	5.51545e-14	1.836e-14	2.85593e-14	3.25916e-13	9.26741e-14
114.5	1.56424e-14	1.25785e-14	9.57115e-15	5.36317e-14	1.78662e-14	2.82987e-14	2.36997e-13	4.70356e-13
114.583	1.5415e-14	1.30379e-14	9.35125e-15	5.40622e-14	1.73575e-14	2.77474e-14	3.05833e-13	1.0601e-13
114.667	1.53896e-14	1.30174e-14	9.33777e-15	5.47152e-14	1.83431e-14	2.83885e-14	2.89368e-13	7.43853e-14
114.75	1.55694e-14	1.25235e-14	9.52896e-15	5.33493e-14	1.77551e-14	2.82387e-14	2.34857e-13	8.37177e-13
114.833	1.53444e-14	1.29794e-14	9.3107e-15	5.41666e-14	1.72527e-14	2.74203e-14	3.38825e-13	3.15997e-13
114.917	1.5319e-14	1.29584e-14	9.29717e-15	5.38424e-14	1.83312e-14	2.84911e-14	2.3308e-13	1.11091e-12
115	1.5497e-14	1.24689e-14	9.48653e-15	5.38779e-14	1.75327e-14	2.79143e-14	2.94297e-13	3.0457e-13
115.083	1.52737e-14	1.29207e-14	9.27005e-15	5.31904e-14	1.73729e-14	2.722e-14	2.94282e-13	2.7033e-13
115.167	1.52488e-14	1.29002e-14	9.25663e-15	5.41369e-14	1.79742e-14	2.87575e-14	2.40174e-13	1.7239e-13
115.25	1.5425e-14	1.24146e-14	9.4446e-15	5.33804e-14	1.77698e-14	2.70373e-14	3.19162e-13	2.74462e-13
115.333	1.52038e-14	1.28631e-14	9.23002e-15	5.296e-14	1.69617e-14	2.79928e-14	2.4108e-13	1.39087e-13
115.417	1.51789e-14	1.28424e-14	9.21685e-15	5.40228e-14	1.81957e-14	2.77111e-14	3.00063e-13	4.71853e-13
115.5	1.53538e-14	1.2361e-14	9.40286e-15	5.30161e-14	1.74518e-14	2.76154e-14	2.55702e-13	1.15436e-13
115.583	1.51346e-14	1.28053e-14	9.18985e-15	5.27442e-14	1.70214e-14	2.73512e-14	2.92147e-13	6.72714e-13
115.667	1.51097e-14	1.2785e-14	9.17676e-15	5.39007e-14	1.80577e-14	2.78892e-14	2.54459e-13	7.06124e-14
115.75	1.52828e-14	1.23072e-14	9.36134e-15	5.25466e-14	1.73468e-14	2.72519e-14	2.89436e-13	1.36902e-13
115.833	1.50656e-14	1.27481e-14	9.15002e-15	5.27913e-14	1.70008e-14	2.73883e-14	2.64056e-13	5.9076e-13
115.917	1.50406e-14	1.2728e-14	9.13743e-15	5.33955e-14	1.79049e-14	2.76096e-14	2.70712e-13	1.0797e-15
116	1.52124e-14	1.22542e-14	9.32023e-15	5.25063e-14	1.73135e-14	2.71824e-14	2.79992e-13	4.74082e-13
116.083	1.49972e-14	1.26912e-14	9.11051e-15	5.24476e-14	1.69019e-14	2.72554e-14	2.60936e-13	1.82691e-13
116.167	1.49725e-14	1.2671e-14	9.0978e-15	5.3195e-14	1.78091e-14	2.74024e-14	2.81216e-13	1.3492e-13
116.25	1.51427e-14	1.22016e-14	9.27937e-15	5.22763e-14	1.7267e-14	2.71242e-14	2.59316e-13	3.51884e-13
116.333	1.49293e-14	1.26349e-14	9.0714e-15	5.22083e-14	1.6774e-14	2.70648e-14	2.85439e-13	1.4152e-13
116.417	1.49047e-14	1.26147e-14	9.05842e-15	5.29428e-14	1.77795e-14	2.72677e-14	2.51813e-13	2.48414e-13
116.5	1.50733e-14	1.21491e-14	9.23861e-15	5.20882e-14	1.71389e-14	2.70205e-14	2.86661e-13	1.64114e-13
116.583	1.48615e-14	1.25787e-14	9.03244e-15	5.19215e-14	1.6731e-14	2.68783e-14	2.62931e-13	2.42226e-13
116.667	1.48375e-14	1.25589e-14	9.0198e-15	5.2744e-14	1.76732e-14	2.7181e-14	2.59266e-13	3.18494e-13
116.75	1.50042e-14	1.20968e-14	9.19843e-15	5.1877e-14	1.70702e-14	2.68232e-14	2.92242e-13	6.28248e-15
116.833	1.47947e-14	1.2523e-14	8.99368e-15	5.15953e-14	1.66493e-14	2.68199e-14	2.38858e-13	9.31291e-13
116.917	1.47705e-14	1.25033e-14	8.98127e-15	5.26852e-14	1.75878e-14	2.6954e-14	2.92293e-13	4.44166e-14
117	1.49358e-14	1.20453e-14	9.15824e-15	5.14277e-14	1.70037e-14	2.67506e-14	2.57135e-13	9.59511e-13
117.083	1.47282e-14	1.24678e-14	8.95533e-15	5.15878e-14	1.65454e-14	2.67012e-14	2.60813e-13	1.11871e-13
117.167	1.4704e-14	1.24483e-14	8.94262e-15	5.22793e-14	1.75516e-14	2.66795e-14	2.85075e-13	7.19674e-13
117.25	1.48677e-14	1.19936e-14	9.11824e-15	5.12935e-14	1.68583e-14	2.68725e-14	2.43965e-13	7.99327e-14
117.333	1.46619e-14	1.24127e-14	8.9172e-15	5.1348e-14	1.6546e-14	2.62401e-14	2.84852e-13	4.35725e-13
117.417	1.46381e-14	1.23932e-14	8.90438e-15	5.20101e-14	1.7389e-14	2.6875e-14	2.52059e-13	1.72006e-13
117.5	1.48004e-14	1.19427e-14	9.079e-15	5.11197e-14	1.68494e-14	2.64663e-14	2.73591e-13	4.95622e-13
117.583	1.45962e-14	1.23582e-14	8.87912e-15	5.10931e-14	1.6421e-14	2.62947e-14	2.56268e-13	2.26505e-13
117.667	1.45728e-14	1.23389e-14	8.86669e-15	5.17707e-14	1.73335e-14	2.66246e-14	2.72682e-13	3.45542e-13
117.75	1.47333e-14	1.18918e-14	9.03947e-15	5.09454e-14	1.67698e-14	2.63999e-14	2.55573e-13	2.51221e-13
117.833	1.45309e-14	1.23042e-14	8.84117e-15	5.0796e-14	1.63323e-14	2.61228e-14	2.67263e-13	3.25413e-14
117.917	1.45076e-14	1.22847e-14	8.82889e-15	5.16216e-14	1.72721e-14	2.65112e-14	2.63949e-13	6.25951e-13
118	1.4667e-14	1.18413e-14	9.00052e-15	5.06579e-14	1.66767e-14	2.62713e-14	2.5702e-13	3.51586e-14
118.083	1.44659e-14	1.22501e-14	8.80376e-15	5.06192e-14	1.6263e-14	2.59652e-14	2.68613e-13	1.96082e-13
118.167	1.44426e-14	1.2231e-14	8.79163e-15	5.13712e-14	1.71973e-14	2.64223e-14	2.55659e-13	3.51916e-13
118.25	1.46008e-14	1.17912e-14	8.96178e-15	5.0445e-14	1.65868e-14	2.60939e-14	2.66977e-13	8.52845e-14
118.333	1.44017e-14	1.21966e-14	8.76695e-15	5.03973e-14	1.62056e-14	2.58705e-14	2.54074e-13	2.67868e-13
118.417	1.43786e-14	1.21775e-14	8.75438e-15	5.11478e-14	1.71e-14	2.62771e-14	2.68444e-13	1.97911e-13
118.5	1.45352e-14	1.17414e-14	8.92314e-15	5.02201e-14	1.65269e-14	2.59548e-14	2.54208e-13	1.749e-13
118.583	1.43378e-14	1.21434e-14	8.72956e-15	5.0189e-14	1.61167e-14	2.57659e-14	2.60337e-13	2.64581e-13
118.667	1.43149e-14	1.21247e-14	8.71736e-15	5.09136e-14	1.70353e-14	2.61156e-14	2.66429e-13	1.17526e-13
118.75	1.447e-14	1.16919e-14	8.88485e-15	5.00055e-14	1.64388e-14	2.58573e-14	2.46109e-13	3.92695e-13
118.833	1.42745e-14	1.20906e-14	8.69323e-15	4.99846e-14	1.60534e-14	2.56079e-14	2.73286e-13	2.05825e-13
118.917	1.42513e-14	1.20718e-14	8.68063e-15	5.06582e-14	1.6948e-14	2.60149e-14	2.47433e-13	9.69253e-13
119	1.44052e-14	1.16426e-14	8.8468e-15	4.98404e-14	1.63703e-14	2.57082e-14	2.62409e-13	4.88083e-13
119.083	1.42114e-14	1.20382e-14	8.65625e-15	4.97108e-14	1.59772e-14	2.5483e-14	2.59792e-13	1.04789e-12
119.167	1.41885e-14	1.20195e-14	8.64409e-15	5.04862e-14	1.68689e-14	2.59165e-14	2.5052e-13	2.42807e-13
119.25	1.43407e-14	1.15938e-14	8.80892e-15	4.95971e-14	1.63042e-14	2.5516e-14	2.65686e-13	5.78206e-13
119.333	1.41486e-14	1.19859e-14	8.62009e-15	4.95014e-14	1.58906e-14	2.545e-14	2.47687e-13	1.23652e-13
119.417	1.4126e-14	1.19676e-14	8.60817e-15	5.0279e-14	1.68103e-14	2.56877e-14	2.63613e-13	2.96181e-13
119.5	1.42769e-14	1.15453e-14	8.77143e-15	4.93675e-14	1.62116e-14	2.54771e-14	2.49986e-13	3.07752e-13
119.583	1.40864e-14	1.19342e-14	8.58395e-15	4.92996e-14	1.58331e-14	2.52649e-14	2.59383e-13	3.20559e-13
119.667	1.40638e-14	1.19156e-14	8.5719e-15	5.00601e-14	1.67248e-14	2.55928e-14	2.52153e-13	2.33484e-13
119.75	1.42138e-14	1.14971e-14	8.73411e-15	4.91467e-14	1.61405e-14	2.53424e-14	2.56596e-13	1.24454e-13
119.833	1.40245e-14	1.18828e-14	8.54826e-15	4.91019e-14	1.57634e-14	2.51376e-14	2.53023e-13	3.81592e-13
119.917	1.40023e-14	1.18645e-14	8.53629e-15	4.98283e-14	1.66448e-14	2.54779e-14	2.53938e-13	4.51487e-14
120	1.41503e-14	1.14489e-14	8.69697e-15	4.89493e-14	1.60719e-14	2.52001e-14	2.55073e-13	3.76196e-13
120.083	1.39632e-14	1.18319e-14	8.5126e-15	4.8883e-14	1.56889e-14	2.50397e-14	2.4998e-13	1.53493e-13
120.167	1.39408e-14	1.18134e-14	8.50084e-15	4.96165e-14	1.65696e-14	2.53229e-14	2.5705e-13	8.78821e-14
120.25	1.4088e-14	1.14016e-14	8.66032e-15	4.87415e-14	1.60033e-14	2.5107e-14	2.4825e-13	3.50574e-13
120.333	1.39023e-14	1.17809e-14	8.47685e-15	4.86711e-14	1.56106e-14	2.48922e-14	2.55382e-13	1.12126e-13
120.417	1.38801e-14	1.17629e-14	8.46544e-15	4.94028e-14	1.65054e-14	2.52129e-14	2.49953e-13	1.54685e-13
120.5	1.40257e-14	1.13539e-14	8.62363e-15	4.85387e-14	1.59195e-14	2.49839e-14	2.51689e-13	2.85005e-13
120.583	1.38418e-14	1.17306e-14	8.442e-15	4.84534e-14	1.55526e-14	2.47634e-14	2.52327e-13	1.20665e-13
120.667	1.38195e-14	1.17124e-14	8.43004e-15	4.92023e-14	1.64196e-14	2.50999e-14	2.47727e-13	2.31435e-13
120.75	1.39641e-14	1.13069e-14	8.58741e-15	4.8324e-14	1.58573e-14	2.48537e-14	2.55025e-13	1.95492e-13
120.833	1.37812e-14	1.16803e-14	8.40682e-15	4.82478e-14	1.54768e-14	2.46504e-14	2.44197e-13	3.88197e-13
120.917	1.37596e-14	1.16625e-14	8.39538e-15	4.89996e-14	1.63487e-14	2.49684e-14	2.5525e-13	5.92385e-13
121	1.39027e-14	1.126e-14	8.55106e-15	4.81052e-14	1.57859e-14	2.47447e-14	2.45737e-13	8.06393e-13
121.083	1.37216e-14	1.16306e-14	8.37196e-15	4.80578e-14	1.54061e-14	2.45235e-14	2.49273e-13	5.11607e-13
121.167	1.36998e-14	1.16126e-14	8.36078e-15	4.87784e-14	1.62777e-14	2.48449e-14	2.51437e-13	6.09525e-13
121.25	1.38418e-14	1.12139e-14	8.51492e-15	4.79064e-14	1.57132e-14	2.46389e-14	2.43817e-13	1.52921e-13
121.333	1.36624e-14	1.15811e-14	8.33738e-15	4.78535e-14	1.53392e-14	2.43835e-14	2.521e-13	2.79235e-13
121.417	1.36406e-14	1.15636e-14	8.32632e-15	4.85686e-14	1.62024e-14	2.47475e-14	2.4474e-13	2.38093e-13
121.5	1.37812e-14	1.11675e-14	8.47951e-15	4.77046e-14	1.56468e-14	2.45005e-14	2.48825e-13	1.74897e-13
121.583	1.36032e-14	1.1532e-14	8.3032e-15	4.76522e-14	1.52665e-14	2.42802e-14	2.45506e-13	3.1461e-13
121.667	1.35815e-14	1.15143e-14	8.29197e-15	4.83615e-14	1.61341e-14	2.46189e-14	2.48207e-13	1.63303e-13
121.75	1.37211e-14	1.11215e-14	8.44417e-15	4.75018e-14	1.55756e-14	2.43854e-14	2.44484e-13	2.23218e-13
121.833	1.35447e-14	1.14831e-14	8.2689e-15	4.74546e-14	1.51974e-14	2.41669e-14	2.4661e-13	1.03529e-13
121.917	1.35235e-14	1.14656e-14	8.25784e-15	4.81509e-14	1.60658e-14	2.44902e-14	2.4619e-13	3.35577e-13
122	1.36613e-14	1.10757e-14	8.40901e-15	4.7308e-14	1.55024e-14	2.42826e-14	2.43322e-13	8.5539e-14
122.083	1.34865e-14	1.14345e-14	8.23517e-15	4.72479e-14	1.51323e-14	2.40353e-14	2.46813e-13	1.95622e-13
122.167	1.34651e-14	1.14174e-14	8.22397e-15	4.79523e-14	1.59963e-14	2.43882e-14	2.43038e-13	2.4559e-13
122.25	1.36018e-14	1.10305e-14	8.37387e-15	4.71072e-14	1.54281e-14	2.41516e-14	2.45008e-13	8.26875e-14
122.333	1.34284e-14	1.13866e-14	8.20152e-15	4.70462e-14	1.50743e-14	2.39376e-14	2.43e-13	2.40004e-13
122.417	1.34073e-14	1.1369e-14	8.19025e-15	4.77588e-14	1.59145e-14	2.42528e-14	2.44385e-13	1.91196e-13
122.5	1.35431e-14	1.09854e-14	8.33891e-15	4.68989e-14	1.53703e-14	2.40502e-14	2.42537e-13	1.00124e-13
122.583	1.33709e-14	1.13385e-14	8.16786e-15	4.6855e-14	1.50002e-14	2.38166e-14	2.42288e-13	2.71227e-13
122.667	1.33501e-14	1.13212e-14	8.15704e-15	4.75599e-14	1.58478e-14	2.41366e-14	2.44348e-13	1.4364e-13
122.75	1.34848e-14	1.09405e-14	8.30421e-15	4.66903e-14	1.53053e-14	2.39378e-14	2.39376e-13	1.38769e-13
122.833	1.3314e-14	1.12909e-14	8.13453e-15	4.6677e-14	1.49238e-14	2.37037e-14	2.44394e-13	4.03118e-13
122.917	1.32933e-14	1.12737e-14	8.12391e-15	4.73416e-14	1.57947e-14	2.40206e-14	2.39735e-13	3.07279e-13
123	1.34263e-14	1.08962e-14	8.27011e-15	4.65091e-14	1.52206e-14	2.38214e-14	2.4191e-13	5.72339e-13
123.083	1.32573e-14	1.12435e-14	8.10156e-15	4.64735e-14	1.48714e-14	2.3596e-14	2.40557e-13	4.04384e-13
123.167	1.32364e-14	1.12267e-14	8.09078e-15	4.71468e-14	1.5719e-14	2.39012e-14	2.40388e-13	2.75224e-13
123.25	1.33686e-14	1.08517e-14	8.23598e-15	4.6315e-14	1.5155e-14	2.37113e-14	2.40664e-13	2.75679e-13
123.333	1.32008e-14	1.11967e-14	8.06862e-15	4.62787e-14	1.48067e-14	2.34849e-14	2.38561e-13	1.72623e-13
123.417	1.31803e-14	1.11798e-14	8.05815e-15	4.69487e-14	1.56512e-14	2.37853e-14	2.41248e-13	1.4004e-13
123.5	1.33112e-14	1.08076e-14	8.20194e-15	4.61268e-14	1.50858e-14	2.36049e-14	2.37474e-13	2.83874e-13
123.583	1.31447e-14	1.11498e-14	8.0362e-15	4.60806e-14	1.47444e-14	2.33658e-14	2.39712e-13	1.16893e-13
123.667	1.31243e-14	1.11329e-14	8.02545e-15	4.67533e-14	1.55824e-14	2.36798e-14	2.38473e-13	2.38116e-13
123.75	1.3254e-14	1.07642e-14	8.16835e-15	4.5942e-14	1.50176e-14	2.34878e-14	2.37807e-13	1.34046e-13
123.833	1.30891e-14	1.11034e-14	8.00346e-15	4.58767e-14	1.46838e-14	2.32601e-14	2.37932e-13	2.133e-13
123.917	1.30687e-14	1.10868e-14	7.99298e-15	4.65722e-14	1.55117e-14	2.35654e-14	2.37792e-13	1.2153e-13
124	1.31974e-14	1.07206e-14	8.13443e-15	4.57425e-14	1.49529e-14	2.33752e-14	2.37023e-13	2.32072e-13
124.083	1.3034e-14	1.10574e-14	7.9715e-15	4.56886e-14	1.46218e-14	2.31622e-14	2.36336e-13	1.44063e-13
124.167	1.30138e-14	1.10406e-14	7.96078e-15	4.63821e-14	1.54402e-14	2.34333e-14	2.37777e-13	1.36698e-13
124.25	1.31413e-14	1.06774e-14	8.1013e-15	4.55465e-14	1.48945e-14	2.32926e-14	2.34943e-13	2.32664e-13
124.333	1.29789e-14	1.10113e-14	7.93902e-15	4.55084e-14	1.45503e-14	2.30228e-14	2.36434e-13	1.23117e-13
124.417	1.29589e-14	1.09949e-14	7.9288e-15	4.61812e-14	1.53812e-14	2.33534e-14	2.36016e-13	1.56719e-13
124.5	1.30853e-14	1.06345e-14	8.06812e-15	4.53634e-14	1.48255e-14	2.31592e-14	2.34365e-13	2.27444e-13
124.583	1.29242e-14	1.09659e-14	7.90725e-15	4.53252e-14	1.44841e-14	2.29297e-14	2.35554e-13	1.06872e-13
124.667	1.29043e-14	1.09495e-14	7.89681e-15	4.59716e-14	1.53269e-14	2.32363e-14	2.34538e-13	1.8307e-13
124.75	1.30297e-14	1.05918e-14	8.03546e-15	4.52064e-14	1.47424e-14	2.30574e-14	2.34294e-13	2.32919e-13
124.833	1.287e-14	1.09207e-14	7.87556e-15	4.5106e-14	1.44442e-14	2.28154e-14	2.3344e-13	8.95349e-14
124.917	1.28503e-14	1.09045e-14	7.86523e-15	4.58061e-14	1.52381e-14	2.31318e-14	2.34919e-13	4.37721e-13
125	1.29747e-14	1.05494e-14	8.00262e-15	4.50099e-14	1.46971e-14	2.2953e-14	2.31987e-13	1.64117e-13
125.083	1.28161e-14	1.08756e-14	7.84405e-15	4.49222e-14	1.437e-14	2.27018e-14	2.33694e-13	3.46683e-13
125.167	1.27966e-14	1.08594e-14	7.83367e-15	4.56173e-14	1.51777e-14	2.30291e-14	2.33111e-13	1.96003e-13
125.25	1.29195e-14	1.05074e-14	7.97018e-15	4.48273e-14	1.46335e-14	2.28445e-14	2.31438e-13	1.81645e-13
125.333	1.27626e-14	1.0831e-14	7.81283e-15	4.47343e-14	1.43073e-14	2.2598e-14	2.32839e-13	1.5674e-13
125.417	1.27431e-14	1.0815e-14	7.80238e-15	4.54334e-14	1.5112e-14	2.29182e-14	2.31701e-13	2.14421e-13
125.5	1.28652e-14	1.04654e-14	7.93784e-15	4.46412e-14	1.45728e-14	2.27403e-14	2.31182e-13	1.0452e-13
125.583	1.27093e-14	1.07865e-14	7.78164e-15	4.45517e-14	1.42442e-14	2.24986e-14	2.31177e-13	2.39088e-13
125.667	1.26899e-14	1.07704e-14	7.77147e-15	4.52516e-14	1.50469e-14	2.2799e-14	2.31398e-13	1.24663e-13
125.75	1.2811e-14	1.04235e-14	7.90569e-15	4.44496e-14	1.4513e-14	2.26494e-14	2.29783e-13	1.82295e-13
125.833	1.26566e-14	1.07424e-14	7.75059e-15	4.43802e-14	1.41801e-14	2.2383e-14	2.30518e-13	1.46731e-13
125.917	1.2637e-14	1.07264e-14	7.74047e-15	4.50593e-14	1.4984e-14	2.27003e-14	2.30399e-13	1.90542e-13
126	1.27573e-14	1.03823e-14	7.87373e-15	4.42691e-14	1.44528e-14	2.25448e-14	2.28739e-13	1.35267e-13
126.083	1.26039e-14	1.06985e-14	7.71972e-15	4.42037e-14	1.41147e-14	2.22707e-14	2.29871e-13	1.72837e-13
126.167	1.25848e-14	1.06826e-14	7.70991e-15	4.48676e-14	1.49261e-14	2.26137e-14	2.2909e-13	1.75337e-13
126.25	1.27037e-14	1.03412e-14	7.84205e-15	4.40964e-14	1.43865e-14	2.24169e-14	2.28228e-13	1.30068e-13
126.333	1.25516e-14	1.06551e-14	7.68938e-15	4.40192e-14	1.40561e-14	2.21971e-14	2.28604e-13	1.83933e-13
126.417	1.25326e-14	1.0639e-14	7.6793e-15	4.46854e-14	1.48643e-14	2.24771e-14	2.28382e-13	1.65455e-13
126.5	1.26508e-14	1.03006e-14	7.8105e-15	4.39211e-14	1.43213e-14	2.23435e-14	2.27269e-13	1.26983e-13
126.583	1.24999e-14	1.06115e-14	7.65881e-15	4.38331e-14	1.40031e-14	2.2076e-14	2.27586e-13	1.98651e-13
126.667	1.24811e-14	1.05958e-14	7.6489e-15	4.4515e-14	1.47918e-14	2.23806e-14	2.27684e-13	1.51919e-13
126.75	1.25979e-14	1.02594e-14	7.77905e-15	4.373e-14	1.42708e-14	2.22379e-14	2.26069e-13	1.16817e-13
126.833	1.24483e-14	1.05684e-14	7.62873e-15	4.36663e-14	1.39357e-14	2.19828e-14	2.27037e-13	2.73626e-13
126.917	1.24294e-14	1.05528e-14	7.61878e-15	4.43308e-14	1.47329e-14	2.22685e-14	2.26352e-13	7.47499e-14
127	1.25454e-14	1.02192e-14	7.74811e-15	4.35485e-14	1.42102e-14	2.21398e-14	2.25632e-13	3.17242e-13
127.083	1.2397e-14	1.05257e-14	7.59861e-15	4.34958e-14	1.38754e-14	2.18879e-14	2.25672e-13	1.11519e-13
127.167	1.23781e-14	1.05102e-14	7.589e-15	4.41519e-14	1.4672e-14	2.21576e-14	2.25837e-13	2.16939e-13
127.25	1.24934e-14	1.01788e-14	7.71713e-15	4.3367e-14	1.41495e-14	2.20437e-14	2.24484e-13	1.48126e-13
127.333	1.23464e-14	1.04833e-14	7.56882e-15	4.33234e-14	1.38162e-14	2.17856e-14	2.2486e-13	1.729e-13
127.417	1.23272e-14	1.04676e-14	7.55921e-15	4.39771e-14	1.4613e-14	2.20608e-14	2.25001e-13	1.29927e-13
127.5	1.24417e-14	1.01389e-14	7.68636e-15	4.31866e-14	1.40861e-14	2.19397e-14	2.23433e-13	2.03765e-13
127.583	1.22958e-14	1.04409e-14	7.5391e-15	4.31521e-14	1.37603e-14	2.16833e-14	2.24168e-13	1.16003e-13
127.667	1.22769e-14	1.04256e-14	7.52958e-15	4.37975e-14	1.45523e-14	2.19713e-14	2.23914e-13	1.88209e-13
127.75	1.239e-14	1.00991e-14	7.65583e-15	4.30189e-14	1.40248e-14	2.18268e-14	2.22702e-13	1.44455e-13
127.833	1.22454e-14	1.03989e-14	7.50937e-15	4.29702e-14	1.37024e-14	2.15969e-14	2.23191e-13	1.58852e-13
127.917	1.22267e-14	1.03833e-14	7.49999e-15	4.36265e-14	1.44938e-14	2.18574e-14	2.23039e-13	1.52364e-13
128	1.2339e-14	1.00598e-14	7.62537e-15	4.28457e-14	1.39627e-14	2.17454e-14	2.21883e-13	1.66473e-13
128.083	1.21952e-14	1.03568e-14	7.48014e-15	4.27978e-14	1.36474e-14	2.1484e-14	2.22198e-13	1.46638e-13
128.167	1.21771e-14	1.03419e-14	7.47067e-15	4.34475e-14	1.44321e-14	2.17654e-14	2.22284e-13	1.53552e-13
128.25	1.22881e-14	1.00204e-14	7.59511e-15	4.26801e-14	1.39045e-14	2.16472e-14	2.20893e-13	1.68181e-13
128.333	1.21456e-14	1.03157e-14	7.4509e-15	4.26223e-14	1.35913e-14	2.13817e-14	2.21402e-13	1.41597e-13
128.417	1.21275e-14	1.03006e-14	7.44159e-15	4.32768e-14	1.43715e-14	2.16759e-14	2.21378e-13	1.55162e-13
128.5	1.22375e-14	9.98143e-15	7.56503e-15	4.25069e-14	1.3844e-14	2.15381e-14	2.2e-13	1.70811e-13
128.583	1.20963e-14	1.02744e-14	7.42201e-15	4.24527e-14	1.35401e-14	2.12944e-14	2.20587e-13	1.33367e-13
128.667	1.20782e-14	1.02591e-14	7.41267e-15	4.31073e-14	1.43041e-14	2.15746e-14	2.20434e-13	1.60234e-13
128.75	1.21873e-14	9.94255e-15	7.53526e-15	4.23313e-14	1.37942e-14	2.1445e-14	2.19213e-13	1.8032e-13
128.833	1.20476e-14	1.02331e-14	7.39334e-15	4.2287e-14	1.34748e-14	2.11891e-14	2.19633e-13	1.00322e-13
128.917	1.20292e-14	1.02184e-14	7.38366e-15	4.29346e-14	1.42551e-14	2.14886e-14	2.19679e-13	2.42685e-13
129	1.21377e-14	9.90398e-15	7.50571e-15	4.21646e-14	1.3728e-14	2.13452e-14	2.18215e-13	9.12339e-14
129.083	1.19985e-14	1.01923e-14	7.36465e-15	4.21155e-14	1.34218e-14	2.10872e-14	2.18929e-13	2.15948e-13
129.167	1.19805e-14	1.01777e-14	7.35532e-15	4.27641e-14	1.41996e-14	2.14008e-14	2.18667e-13	1.27138e-13
129.25	1.2088e-14	9.86591e-15	7.47608e-15	4.20006e-14	1.36658e-14	2.12476e-14	2.17482e-13	1.68825e-13
129.333	1.19502e-14	1.01519e-14	7.33597e-15	4.1949e-14	1.33691e-14	2.09922e-14	2.17996e-13	1.3998e-13
129.417	1.19319e-14	1.01371e-14	7.32665e-15	4.25847e-14	1.41394e-14	2.1297e-14	2.17837e-13	1.71602e-13
129.5	1.20389e-14	9.82753e-15	7.44666e-15	4.18443e-14	1.36125e-14	2.11669e-14	2.16646e-13	1.28884e-13
129.583	1.1902e-14	1.01117e-14	7.30769e-15	4.17824e-14	1.3309e-14	2.08923e-14	2.1711e-13	1.745e-13
129.667	1.1884e-14	1.0097e-14	7.29855e-15	4.24102e-14	1.40844e-14	2.1193e-14	2.17027e-13	1.37983e-13
129.75	1.19899e-14	9.78954e-15	7.41769e-15	4.16758e-14	1.35553e-14	2.10874e-14	2.15756e-13	1.56619e-13
129.833	1.18541e-14	1.00714e-14	7.27953e-15	4.16318e-14	1.32546e-14	2.07867e-14	2.16305e-13	1.50063e-13
129.917	1.18364e-14	1.00572e-14	7.27024e-15	4.22281e-14	1.40254e-14	2.11116e-14	2.16162e-13	1.52973e-13
130	1.19412e-14	9.75193e-15	7.38863e-15	4.15171e-14	1.34998e-14	2.09737e-14	2.14909e-13	1.47596e-13
130.083	1.18065e-14	1.00317e-14	7.25154e-15	4.14638e-14	1.32018e-14	2.07184e-14	2.15485e-13	1.52595e-13
130.167	1.17889e-14	1.00173e-14	7.24231e-15	4.20725e-14	1.39665e-14	2.09951e-14	2.15301e-13	1.52204e-13
130.25	1.18929e-14	9.71451e-15	7.35964e-15	4.13381e-14	1.34421e-14	2.08994e-14	2.14087e-13	1.45335e-13
130.333	1.17592e-14	9.99216e-15	7.22399e-15	4.13076e-14	1.31528e-14	2.06132e-14	2.14641e-13	1.53675e-13
130.417	1.17418e-14	9.97785e-15	7.21465e-15	4.19089e-14	1.39029e-14	2.09077e-14	2.14465e-13	1.51413e-13
130.5	1.1845e-14	9.6772e-15	7.33106e-15	4.11763e-14	1.33945e-14	2.08078e-14	2.13272e-13	1.425e-13
130.583	1.17122e-14	9.95293e-15	7.1962e-15	4.1135e-14	1.30883e-14	2.05217e-14	2.13781e-13	1.57215e-13
130.667	1.16946e-14	9.93857e-15	7.18702e-15	4.17595e-14	1.38593e-14	2.08094e-14	2.13661e-13	1.48539e-13
130.75	1.17973e-14	9.64007e-15	7.30265e-15	4.10014e-14	1.33291e-14	2.07206e-14	2.12433e-13	1.36597e-13
130.833	1.16655e-14	9.91363e-15	7.1684e-15	4.0986e-14	1.30385e-14	2.04348e-14	2.12966e-13	1.77339e-13
130.917	1.16478e-14	9.89955e-15	7.15948e-15	4.15798e-14	1.38044e-14	2.07067e-14	2.12809e-13	1.13532e-13
131	1.17496e-14	9.60323e-15	7.27434e-15	4.08541e-14	1.3272e-14	2.06356e-14	2.11656e-13	1.90453e-13
131.083	1.1619e-14	9.875e-15	7.14108e-15	4.08235e-14	1.29887e-14	2.03498e-14	2.12093e-13	1.17975e-13
131.167	1.16019e-14	9.86097e-15	7.13212e-15	4.14118e-14	1.37433e-14	2.06073e-14	2.12039e-13	1.70058e-13
131.25	1.17024e-14	9.56666e-15	7.24598e-15	4.06965e-14	1.32229e-14	2.05472e-14	2.10794e-13	1.3795e-13
131.333	1.1573e-14	9.83631e-15	7.11386e-15	4.06644e-14	1.29334e-14	2.02603e-14	2.11319e-13	1.52978e-13
131.417	1.15558e-14	9.82215e-15	7.10519e-15	4.12553e-14	1.36887e-14	2.05256e-14	2.11187e-13	1.41007e-13
131.5	1.16555e-14	9.5302e-15	7.21816e-15	4.05292e-14	1.31655e-14	2.04403e-14	2.10004e-13	1.57998e-13
131.583	1.1527e-14	9.79773e-15	7.08699e-15	4.05054e-14	1.28873e-14	2.01822e-14	2.10499e-13	1.35083e-13
131.667	1.151e-14	9.78373e-15	7.07828e-15	4.11043e-14	1.36292e-14	2.04326e-14	2.10376e-13	1.56183e-13
131.75	1.1609e-14	9.49426e-15	7.19034e-15	4.03701e-14	1.31105e-14	2.03556e-14	2.09206e-13	1.43824e-13
131.833	1.14814e-14	9.75953e-15	7.05988e-15	4.03321e-14	1.2838e-14	2.0085e-14	2.09668e-13	1.44416e-13
131.917	1.14645e-14	9.74576e-15	7.05123e-15	4.09617e-14	1.35742e-14	2.03447e-14	2.09601e-13	1.49327e-13
132	1.15627e-14	9.45815e-15	7.16276e-15	4.02113e-14	1.30558e-14	2.02783e-14	2.08384e-13	1.46041e-13
132.083	1.14362e-14	9.72164e-15	7.03325e-15	4.01687e-14	1.27847e-14	1.99809e-14	2.08873e-13	1.43473e-13
132.167	1.14191e-14	9.70782e-15	7.02446e-15	4.08003e-14	1.35234e-14	2.027e-14	2.0879e-13	1.47963e-13
132.25	1.15166e-14	9.42238e-15	7.13516e-15	4.00691e-14	1.30026e-14	2.01744e-14	2.07599e-13	1.46377e-13
132.333	1.13912e-14	9.68371e-15	7.00651e-15	4.00004e-14	1.27288e-14	1.99135e-14	2.0807e-13	1.42429e-13
132.417	1.13741e-14	9.67021e-15	6.99789e-15	4.06459e-14	1.34743e-14	2.0163e-14	2.07987e-13	1.47113e-13
132.5	1.14708e-14	9.38675e-15	7.10797e-15	3.99101e-14	1.29475e-14	2.00979e-14	2.06805e-13	1.47055e-13
132.583	1.13461e-14	9.64661e-15	6.98012e-15	3.9859e-14	1.26803e-14	1.98196e-14	2.07296e-13	1.40154e-13
132.667	1.13297e-14	9.63276e-15	6.97154e-15	4.04697e-14	1.34138e-14	2.00848e-14	2.07175e-13	1.47412e-13
132.75	1.14256e-14	9.35155e-15	7.0808e-15	3.97684e-14	1.29044e-14	2.00025e-14	2.06018e-13	1.49043e-13
132.833	1.13016e-14	9.60917e-15	6.95381e-15	3.9702e-14	1.26219e-14	1.97333e-14	2.06515e-13	1.31384e-13
132.917	1.12853e-14	9.59542e-15	6.94519e-15	4.03164e-14	1.33655e-14	2.00044e-14	2.06389e-13	1.63542e-13
133	1.13803e-14	9.31599e-15	7.05366e-15	3.96114e-14	1.2847e-14	1.99141e-14	2.05215e-13	1.26076e-13
133.083	1.12577e-14	9.57221e-15	6.92772e-15	3.95467e-14	1.25781e-14	1.96412e-14	2.05757e-13	1.57758e-13
133.167	1.12408e-14	9.55832e-15	6.91928e-15	4.01689e-14	1.33079e-14	1.99214e-14	2.05589e-13	1.35688e-13
133.25	1.13354e-14	9.28106e-15	7.02659e-15	3.94561e-14	1.27941e-14	1.98353e-14	2.04444e-13	1.48239e-13
133.333	1.12134e-14	9.53512e-15	6.90145e-15	3.93892e-14	1.25312e-14	1.95497e-14	2.04958e-13	1.38945e-13
133.417	1.11972e-14	9.52182e-15	6.89338e-15	4.00151e-14	1.32534e-14	1.98234e-14	2.04841e-13	1.48008e-13
133.5	1.12906e-14	9.24641e-15	6.99979e-15	3.93131e-14	1.2744e-14	1.97752e-14	2.03647e-13	1.38215e-13
133.583	1.11697e-14	9.49868e-15	6.87573e-15	3.92342e-14	1.24777e-14	1.94474e-14	2.04188e-13	1.45975e-13
133.667	1.11534e-14	9.48527e-15	6.86746e-15	3.98532e-14	1.32046e-14	1.97488e-14	2.04061e-13	1.40929e-13
133.75	1.12462e-14	9.21171e-15	6.97357e-15	3.9169e-14	1.26933e-14	1.96693e-14	2.02887e-13	1.4301e-13
133.833	1.11263e-14	9.46227e-15	6.85027e-15	3.90896e-14	1.24255e-14	1.93926e-14	2.03426e-13	1.41597e-13
133.917	1.11101e-14	9.44872e-15	6.84179e-15	3.96954e-14	1.31537e-14	1.96473e-14	2.03253e-13	1.42478e-13
134	1.12021e-14	9.17732e-15	6.94729e-15	3.90128e-14	1.26423e-14	1.95824e-14	2.02166e-13	1.41888e-13
134.083	1.10831e-14	9.4261e-15	6.82467e-15	3.89488e-14	1.23797e-14	1.93166e-14	2.0263e-13	1.40727e-13
134.167	1.1067e-14	9.41258e-15	6.81636e-15	3.95462e-14	1.30955e-14	1.95556e-14	2.02508e-13	1.42578e-13
134.25	1.11582e-14	9.14303e-15	6.92081e-15	3.88537e-14	1.25965e-14	1.95154e-14	2.01383e-13	1.40868e-13
134.333	1.10401e-14	9.3897e-15	6.79902e-15	3.88071e-14	1.2328e-14	1.92076e-14	2.01882e-13	1.40338e-13
134.417	1.10242e-14	9.37663e-15	6.79086e-15	3.93929e-14	1.30477e-14	1.94924e-14	2.01744e-13	1.42281e-13
134.5	1.11145e-14	9.109e-15	6.89459e-15	3.8705e-14	1.25436e-14	1.94278e-14	2.00629e-13	1.398e-13
134.583	1.09977e-14	9.35407e-15	6.77387e-15	3.86661e-14	1.22767e-14	1.91216e-14	2.01117e-13	1.40471e-13
134.667	1.09814e-14	9.34076e-15	6.76549e-15	3.923e-14	1.3005e-14	1.94069e-14	2.00986e-13	1.41462e-13
134.75	1.10712e-14	9.07519e-15	6.86852e-15	3.85723e-14	1.24826e-14	1.93537e-14	1.99891e-13	1.38367e-13
134.833	1.0955e-14	9.31856e-15	6.74875e-15	3.85036e-14	1.22394e-14	1.90368e-14	2.0035e-13	1.43098e-13
134.917	1.09392e-14	9.30554e-15	6.74059e-15	3.90957e-14	1.2944e-14	1.93154e-14	2.00231e-13	1.35e-13
135	1.10279e-14	9.04156e-15	6.8428e-15	3.84168e-14	1.24415e-14	1.92791e-14	1.99155e-13	1.46674e-13
135.083	1.09126e-14	9.28306e-15	6.72377e-15	3.83604e-14	1.21851e-14	1.89593e-14	1.99588e-13	1.3218e-13
135.167	1.0897e-14	9.27022e-15	6.71558e-15	3.89473e-14	1.28974e-14	1.92273e-14	1.99487e-13	1.45129e-13
135.25	1.09852e-14	9.00804e-15	6.81724e-15	3.82692e-14	1.23915e-14	1.91921e-14	1.98414e-13	1.36649e-13
135.333	1.08706e-14	9.24798e-15	6.6989e-15	3.82184e-14	1.21362e-14	1.8888e-14	1.98844e-13	1.38951e-13
135.417	1.0855e-14	9.23499e-15	6.6908e-15	3.88022e-14	1.28476e-14	1.91537e-14	1.98729e-13	1.39275e-13
135.5	1.09428e-14	8.97487e-15	6.79178e-15	3.81166e-14	1.23433e-14	1.90875e-14	1.9769e-13	1.39805e-13
135.583	1.0829e-14	9.21273e-15	6.67429e-15	3.80718e-14	1.20884e-14	1.88236e-14	1.98107e-13	1.35694e-13
135.667	1.08134e-14	9.19998e-15	6.66606e-15	3.86726e-14	1.27974e-14	1.90625e-14	1.97977e-13	1.41035e-13
135.75	1.09004e-14	8.94175e-15	6.76635e-15	3.79622e-14	1.22942e-14	1.90325e-14	1.96951e-13	1.37489e-13
135.833	1.07877e-14	9.17811e-15	6.64941e-15	3.79205e-14	1.20416e-14	1.8709e-14	1.97365e-13	1.36355e-13
135.917	1.07723e-14	9.1654e-15	6.64148e-15	3.85304e-14	1.27484e-14	1.89949e-14	1.97283e-13	1.40001e-13
136	1.08583e-14	8.90889e-15	6.74098e-15	3.78346e-14	1.2248e-14	1.89617e-14	1.96159e-13	1.36958e-13
136.083	1.07461e-14	9.14345e-15	6.62512e-15	3.77664e-14	1.19873e-14	1.86267e-14	1.96674e-13	1.36182e-13
136.167	1.0731e-14	9.13093e-15	6.61713e-15	3.83751e-14	1.27075e-14	1.89098e-14	1.96526e-13	1.39093e-13
136.25	1.08165e-14	8.87629e-15	6.71585e-15	3.76996e-14	1.21975e-14	1.88749e-14	1.95457e-13	1.36702e-13
136.333	1.07052e-14	9.10893e-15	6.60072e-15	3.76391e-14	1.19408e-14	1.85637e-14	1.95935e-13	1.35625e-13
136.417	1.06899e-14	9.09635e-15	6.59295e-15	3.82165e-14	1.26537e-14	1.88245e-14	1.95785e-13	1.38475e-13
136.5	1.07749e-14	8.84354e-15	6.691e-15	3.75571e-14	1.21557e-14	1.87846e-14	1.94744e-13	1.36408e-13
136.583	1.06645e-14	9.07495e-15	6.57648e-15	3.74934e-14	1.18941e-14	1.85054e-14	1.95209e-13	1.34906e-13
136.667	1.06492e-14	9.06251e-15	6.56896e-15	3.80989e-14	1.26045e-14	1.87285e-14	1.95078e-13	1.38052e-13
136.75	1.07334e-14	8.81107e-15	6.66622e-15	3.73898e-14	1.21009e-14	1.87149e-14	1.93995e-13	1.3618e-13
136.833	1.06243e-14	9.04091e-15	6.55259e-15	3.7365e-14	1.18583e-14	1.8423e-14	1.94498e-13	1.33487e-13
136.917	1.06088e-14	9.02828e-15	6.54467e-15	3.79474e-14	1.25518e-14	1.86558e-14	1.94372e-13	1.39445e-13
137	1.06926e-14	8.77915e-15	6.64145e-15	3.72613e-14	1.20552e-14	1.86325e-14	1.93281e-13	1.32851e-13
137.083	1.05836e-14	9.007e-15	6.52877e-15	3.72217e-14	1.18076e-14	1.83419e-14	1.93763e-13	1.36485e-13
137.167	1.05688e-14	8.99451e-15	6.52096e-15	3.78014e-14	1.25074e-14	1.85863e-14	1.93658e-13	1.35257e-13
137.25	1.06514e-14	8.74709e-15	6.61709e-15	3.71255e-14	1.20135e-14	1.85547e-14	1.92579e-13	1.3566e-13
137.333	1.05439e-14	8.97356e-15	6.5048e-15	3.70799e-14	1.17528e-14	1.82553e-14	1.93059e-13	1.33342e-13
137.417	1.05287e-14	8.961e-15	6.49717e-15	3.76637e-14	1.24651e-14	1.85074e-14	1.92926e-13	1.36652e-13
137.5	1.0611e-14	8.71542e-15	6.59249e-15	3.69906e-14	1.19649e-14	1.84977e-14	1.91886e-13	1.33913e-13
137.583	1.05039e-14	8.94e-15	6.48114e-15	3.69387e-14	1.17095e-14	1.81652e-14	1.92327e-13	1.33735e-13
137.667	1.04889e-14	8.92777e-15	6.47354e-15	3.75136e-14	1.24169e-14	1.84292e-14	1.92257e-13	1.35449e-13
137.75	1.05703e-14	8.68366e-15	6.56801e-15	3.68628e-14	1.19171e-14	1.84117e-14	1.91164e-13	1.33945e-13
137.833	1.04644e-14	8.90651e-15	6.45784e-15	3.68107e-14	1.16659e-14	1.81098e-14	1.91613e-13	1.32969e-13
137.917	1.04494e-14	8.89441e-15	6.44989e-15	3.73669e-14	1.23695e-14	1.83545e-14	1.91545e-13	1.35005e-13
138	1.05301e-14	8.65215e-15	6.5442e-15	3.67034e-14	1.18704e-14	1.83108e-14	1.90496e-13	1.33578e-13
138.083	1.04252e-14	8.87364e-15	6.4342e-15	3.67001e-14	1.16237e-14	1.8049e-14	1.90902e-13	1.32255e-13
138.167	1.041e-14	8.86152e-15	6.42662e-15	3.72395e-14	1.23187e-14	1.82681e-14	1.90829e-13	1.34744e-13
138.25	1.04902e-14	8.62062e-15	6.52022e-15	3.65493e-14	1.18259e-14	1.82666e-14	1.89806e-13	1.32977e-13
138.333	1.03859e-14	8.84091e-15	6.41114e-15	3.65426e-14	1.15796e-14	1.79405e-14	1.90209e-13	1.31789e-13
138.417	1.03711e-14	8.82888e-15	6.40352e-15	3.71338e-14	1.22778e-14	1.81985e-14	1.90149e-13	1.34284e-13
138.5	1.04506e-14	8.58954e-15	6.49614e-15	3.64206e-14	1.17695e-14	1.82042e-14	1.89096e-13	1.32433e-13
138.583	1.03467e-14	8.80812e-15	6.38782e-15	3.63879e-14	1.15416e-14	1.78501e-14	1.89509e-13	1.31383e-13
138.667	1.03323e-14	8.79589e-15	6.38047e-15	3.69822e-14	1.22293e-14	1.81399e-14	1.8946e-13	1.33778e-13
138.75	1.04111e-14	8.55876e-15	6.47241e-15	3.6318e-14	1.17351e-14	1.8116e-14	1.88436e-13	1.31884e-13
138.833	1.0308e-14	8.7755e-15	6.3648e-15	3.62411e-14	1.14806e-14	1.77807e-14	1.888e-13	1.31123e-13
138.917	1.02934e-14	8.76357e-15	6.35734e-15	3.68491e-14	1.2191e-14	1.80625e-14	1.88757e-13	1.32833e-13
139	1.03721e-14	8.52791e-15	6.449e-15	3.61754e-14	1.16912e-14	1.80476e-14	1.87749e-13	1.32154e-13
139.083	1.02695e-14	8.7432e-15	6.34196e-15	3.61083e-14	1.144e-14	1.77058e-14	1.88159e-13	1.29692e-13
139.167	1.0255e-14	8.73132e-15	6.33444e-15	3.67234e-14	1.2142e-14	1.79777e-14	1.88051e-13	1.33412e-13
139.25	1.03329e-14	8.49712e-15	6.42533e-15	3.60417e-14	1.16373e-14	1.79861e-14	1.87043e-13	1.30679e-13
139.333	1.02312e-14	8.71111e-15	6.31911e-15	3.59699e-14	1.14091e-14	1.76362e-14	1.87478e-13	1.30036e-13
139.417	1.0217e-14	8.69922e-15	6.31181e-15	3.65847e-14	1.20959e-14	1.78948e-14	1.87414e-13	1.32349e-13
139.5	1.0294e-14	8.46689e-15	6.40199e-15	3.5912e-14	1.15894e-14	1.79041e-14	1.86339e-13	1.30579e-13
139.583	1.01935e-14	8.67911e-15	6.29634e-15	3.58508e-14	1.13616e-14	1.75766e-14	1.86814e-13	1.29328e-13
139.667	1.01789e-14	8.66732e-15	6.28918e-15	3.64409e-14	1.20546e-14	1.78287e-14	1.86689e-13	1.32051e-13
139.75	1.02555e-14	8.4362e-15	6.37874e-15	3.5774e-14	1.15522e-14	1.78203e-14	1.85715e-13	1.30002e-13
139.833	1.01555e-14	8.64753e-15	6.27395e-15	3.57218e-14	1.13104e-14	1.75028e-14	1.8615e-13	1.28865e-13
139.917	1.01411e-14	8.63574e-15	6.26673e-15	3.63153e-14	1.2009e-14	1.77386e-14	1.85983e-13	1.31653e-13
140	1.02173e-14	8.40608e-15	6.35574e-15	3.56516e-14	1.15123e-14	1.77889e-14	1.85041e-13	1.29438e-13
140.083	1.01177e-14	8.61577e-15	6.25157e-15	3.55703e-14	1.12683e-14	1.74038e-14	1.85486e-13	1.28526e-13
140.167	1.01036e-14	8.60394e-15	6.24422e-15	3.61762e-14	1.19637e-14	1.7684e-14	1.8535e-13	1.31053e-13
140.25	1.0179e-14	8.37617e-15	6.33289e-15	3.55473e-14	1.14645e-14	1.76793e-14	1.84343e-13	1.29041e-13
140.333	1.00806e-14	8.5845e-15	6.22904e-15	3.54483e-14	1.12296e-14	1.73688e-14	1.848e-13	1.28059e-13
140.417	1.00661e-14	8.57254e-15	6.22202e-15	3.60148e-14	1.19199e-14	1.76008e-14	1.84707e-13	1.30572e-13
140.5	1.01411e-14	8.34647e-15	6.30995e-15	3.54101e-14	1.14212e-14	1.76147e-14	1.83694e-13	1.28607e-13
140.583	1.00433e-14	8.55298e-15	6.20692e-15	3.53503e-14	1.11864e-14	1.72856e-14	1.84134e-13	1.27589e-13
140.667	1.0029e-14	8.54149e-15	6.20005e-15	3.58864e-14	1.18743e-14	1.75279e-14	1.84016e-13	1.30094e-13
140.75	1.01034e-14	8.3167e-15	6.28726e-15	3.52589e-14	1.13742e-14	1.75503e-14	1.83042e-13	1.28154e-13
140.833	1.00062e-14	8.52191e-15	6.18495e-15	3.52187e-14	1.11592e-14	1.7221e-14	1.83493e-13	1.27105e-13
140.917	9.99231e-15	8.51042e-15	6.17791e-15	3.57719e-14	1.18189e-14	1.74503e-14	1.83361e-13	1.29727e-13
141	1.00659e-14	8.28726e-15	6.26471e-15	3.51332e-14	1.13307e-14	1.74742e-14	1.82386e-13	1.27561e-13
141.083	9.96944e-15	8.49099e-15	6.16305e-15	3.50882e-14	1.11157e-14	1.7156e-14	1.82793e-13	1.26813e-13
141.167	9.95557e-15	8.47948e-15	6.15595e-15	3.56305e-14	1.17842e-14	1.73856e-14	1.82735e-13	1.29071e-13
141.25	1.00283e-14	8.25794e-15	6.24217e-15	3.50049e-14	1.12882e-14	1.73943e-14	1.81767e-13	1.27313e-13
141.333	9.93291e-15	8.46011e-15	6.14138e-15	3.49787e-14	1.1066e-14	1.70819e-14	1.82118e-13	1.26199e-13
141.417	9.919e-15	8.44891e-15	6.13429e-15	3.54968e-14	1.17397e-14	1.73285e-14	1.82057e-13	1.28719e-13
141.5	9.99143e-15	8.22858e-15	6.21967e-15	3.4871e-14	1.12547e-14	1.73302e-14	1.81131e-13	1.26784e-13
141.583	9.89635e-15	8.42964e-15	6.11958e-15	3.48487e-14	1.10234e-14	1.69939e-14	1.81492e-13	1.25806e-13
141.667	9.88252e-15	8.41808e-15	6.11273e-15	3.53783e-14	1.16952e-14	1.72523e-14	1.8142e-13	1.28221e-13
141.75	9.95445e-15	8.19973e-15	6.19744e-15	3.4747e-14	1.12062e-14	1.72807e-14	1.80437e-13	1.26389e-13
141.833	9.8603e-15	8.3993e-15	6.09801e-15	3.47134e-14	1.09889e-14	1.69267e-14	1.80867e-13	1.25329e-13
141.917	9.84666e-15	8.38777e-15	6.091e-15	3.52621e-14	1.16549e-14	1.71795e-14	1.8079e-13	1.27742e-13
142	9.91779e-15	8.17075e-15	6.17526e-15	3.46091e-14	1.11573e-14	1.71955e-14	1.79797e-13	1.25979e-13
142.083	9.82437e-15	8.36886e-15	6.07663e-15	3.45938e-14	1.09555e-14	1.68661e-14	1.80214e-13	1.24852e-13
142.167	9.81052e-15	8.35779e-15	6.06968e-15	3.51478e-14	1.16059e-14	1.71149e-14	1.80132e-13	1.27345e-13
142.25	9.88171e-15	8.14208e-15	6.15324e-15	3.44667e-14	1.11208e-14	1.71342e-14	1.79181e-13	1.25483e-13
142.333	9.78828e-15	8.33868e-15	6.05514e-15	3.44649e-14	1.09088e-14	1.67903e-14	1.79594e-13	1.2444e-13
142.417	9.77507e-15	8.3277e-15	6.04839e-15	3.50435e-14	1.15693e-14	1.7042e-14	1.79459e-13	1.26904e-13
142.5	9.84519e-15	8.11331e-15	6.13152e-15	3.43366e-14	1.10796e-14	1.70569e-14	1.78551e-13	1.25015e-13
142.583	9.75299e-15	8.30884e-15	6.03403e-15	3.43444e-14	1.08643e-14	1.67441e-14	1.78962e-13	1.23987e-13
142.667	9.73926e-15	8.29766e-15	6.02693e-15	3.48849e-14	1.15304e-14	1.69681e-14	1.78853e-13	1.26488e-13
142.75	9.80897e-15	8.08497e-15	6.10973e-15	3.42494e-14	1.10411e-14	1.69909e-14	1.77902e-13	1.24598e-13
142.833	9.71742e-15	8.27902e-15	6.01273e-15	3.42169e-14	1.08117e-14	1.66589e-14	1.78314e-13	1.23529e-13
142.917	9.7041e-15	8.26814e-15	6.00611e-15	3.47634e-14	1.15052e-14	1.69088e-14	1.78222e-13	1.26028e-13
143	9.77325e-15	8.05658e-15	6.08795e-15	3.41024e-14	1.09928e-14	1.69345e-14	1.77286e-13	1.2418e-13
143.083	9.68229e-15	8.24944e-15	5.99174e-15	3.4101e-14	1.07772e-14	1.65862e-14	1.77711e-13	1.23071e-13
143.167	9.66892e-15	8.23851e-15	5.98501e-15	3.46619e-14	1.14528e-14	1.68349e-14	1.77578e-13	1.25603e-13
143.25	9.73766e-15	8.02851e-15	6.06643e-15	3.39818e-14	1.09565e-14	1.68758e-14	1.76633e-13	1.23748e-13
143.333	9.64723e-15	8.2201e-15	5.97072e-15	3.39456e-14	1.07407e-14	1.65209e-14	1.77098e-13	1.2264e-13
143.417	9.63402e-15	8.209e-15	5.96409e-15	3.45483e-14	1.14182e-14	1.67539e-14	1.76965e-13	1.25183e-13
143.5	9.70197e-15	8.00049e-15	6.0451e-15	3.38834e-14	1.09039e-14	1.68103e-14	1.76047e-13	1.23267e-13
143.583	9.61233e-15	8.19049e-15	5.95e-15	3.38137e-14	1.07034e-14	1.64733e-14	1.76423e-13	1.22255e-13
143.667	9.5992e-15	8.17989e-15	5.94321e-15	3.44197e-14	1.13773e-14	1.66864e-14	1.76345e-13	1.2472e-13
143.75	9.66696e-15	7.97294e-15	6.02376e-15	3.37637e-14	1.08711e-14	1.67293e-14	1.75453e-13	1.2284e-13
143.833	9.57764e-15	8.16152e-15	5.92946e-15	3.36992e-14	1.06626e-14	1.63937e-14	1.75788e-13	1.21832e-13
143.917	9.56469e-15	8.15073e-15	5.92278e-15	3.42845e-14	1.13303e-14	1.66478e-14	1.75768e-13	1.24281e-13
144	9.63206e-15	7.94484e-15	6.00266e-15	3.36576e-14	1.08319e-14	1.66619e-14	1.74786e-13	1.22434e-13
144.083	9.54316e-15	8.13276e-15	5.90872e-15	3.35807e-14	1.06204e-14	1.63271e-14	1.75198e-13	1.21387e-13
144.167	9.53029e-15	8.12167e-15	5.90225e-15	3.41616e-14	1.13021e-14	1.65599e-14	1.7514e-13	1.23842e-13
144.25	9.59679e-15	7.91738e-15	5.98144e-15	3.3518e-14	1.07899e-14	1.66203e-14	1.74192e-13	1.22022e-13
144.333	9.50924e-15	8.10377e-15	5.88832e-15	3.34908e-14	1.05767e-14	1.62453e-14	1.74594e-13	1.20967e-13
144.417	9.49621e-15	8.09311e-15	5.88159e-15	3.40242e-14	1.12536e-14	1.65064e-14	1.74513e-13	1.23409e-13
144.5	9.56207e-15	7.89005e-15	5.96054e-15	3.34099e-14	1.0763e-14	1.65547e-14	1.73587e-13	1.21597e-13
144.583	9.4751e-15	8.0751e-15	5.8678e-15	3.33474e-14	1.05315e-14	1.6182e-14	1.73978e-13	1.20552e-13
144.667	9.46206e-15	8.0645e-15	5.86123e-15	3.39365e-14	1.12323e-14	1.64284e-14	1.739e-13	1.22981e-13
144.75	9.52767e-15	7.86277e-15	5.9399e-15	3.3282e-14	1.06931e-14	1.64948e-14	1.72999e-13	1.21164e-13
144.833	9.44128e-15	8.04676e-15	5.8473e-15	3.3219e-14	1.05178e-14	1.61268e-14	1.7339e-13	1.20123e-13
144.917	9.4283e-15	8.03582e-15	5.84118e-15	3.38076e-14	1.11715e-14	1.63617e-14	1.73282e-13	1.22557e-13
145	9.49329e-15	7.8356e-15	5.91883e-15	3.3194e-14	1.06775e-14	1.64269e-14	1.7237e-13	1.2076e-13
145.083	9.40736e-15	8.01805e-15	5.82764e-15	3.3101e-14	1.04615e-14	1.60571e-14	1.72788e-13	1.19752e-13
145.167	9.39469e-15	8.00764e-15	5.82102e-15	3.36628e-14	1.11423e-14	1.63015e-14	1.72712e-13	1.22101e-13
145.25	9.45941e-15	7.80877e-15	5.89824e-15	3.30756e-14	1.0636e-14	1.63633e-14	1.7178e-13	1.2031e-13
145.333	9.37414e-15	7.99e-15	5.80762e-15	3.30187e-14	1.04204e-14	1.59976e-14	1.72186e-13	1.19312e-13
145.417	9.36093e-15	7.97949e-15	5.80088e-15	3.35298e-14	1.11002e-14	1.62407e-14	1.72084e-13	1.21764e-13
145.5	9.42525e-15	7.78174e-15	5.87773e-15	3.29397e-14	1.0607e-14	1.62941e-14	1.71162e-13	1.19872e-13
145.583	9.34068e-15	7.96214e-15	5.78738e-15	3.29179e-14	1.0384e-14	1.59242e-14	1.71639e-13	1.18899e-13
145.667	9.32793e-15	7.95152e-15	5.78103e-15	3.34213e-14	1.10574e-14	1.61791e-14	1.71516e-13	1.21286e-13
145.75	9.39157e-15	7.75484e-15	5.85711e-15	3.28067e-14	1.05565e-14	1.62492e-14	1.70532e-13	1.195e-13
145.833	9.30742e-15	7.93406e-15	5.76748e-15	3.28126e-14	1.03562e-14	1.58656e-14	1.71025e-13	1.18521e-13
145.917	9.29502e-15	7.92374e-15	5.76122e-15	3.33116e-14	1.10261e-14	1.60899e-14	1.70923e-13	1.20848e-13
146	9.35793e-15	7.72844e-15	5.83703e-15	3.26834e-14	1.0519e-14	1.61879e-14	1.69991e-13	1.19094e-13
146.083	9.27462e-15	7.90606e-15	5.74783e-15	3.26813e-14	1.03049e-14	1.58091e-14	1.70428e-13	1.18088e-13
146.167	9.26192e-15	7.89615e-15	5.74139e-15	3.3212e-14	1.09911e-14	1.6043e-14	1.70305e-13	1.20458e-13
146.25	9.32443e-15	7.70194e-15	5.81698e-15	3.25855e-14	1.0482e-14	1.61073e-14	1.69422e-13	1.18691e-13
146.333	9.24174e-15	7.87872e-15	5.72821e-15	3.25419e-14	1.02791e-14	1.57523e-14	1.69814e-13	1.17646e-13
146.417	9.22918e-15	7.86835e-15	5.7218e-15	3.30927e-14	1.0948e-14	1.59781e-14	1.69748e-13	1.20065e-13
146.5	9.29144e-15	7.6758e-15	5.79686e-15	3.24891e-14	1.04346e-14	1.60534e-14	1.68851e-13	1.18298e-13
146.583	9.20876e-15	7.85118e-15	5.70863e-15	3.24302e-14	1.02451e-14	1.56746e-14	1.69224e-13	1.17246e-13
146.667	9.19683e-15	7.84086e-15	5.7026e-15	3.29734e-14	1.09109e-14	1.59246e-14	1.69147e-13	1.19642e-13
146.75	9.25837e-15	7.64963e-15	5.77655e-15	3.23535e-14	1.04066e-14	1.59918e-14	1.68268e-13	1.17877e-13
146.833	9.17668e-15	7.82399e-15	5.68926e-15	3.23405e-14	1.02075e-14	1.56171e-14	1.68637e-13	1.16891e-13
146.917	9.16422e-15	7.81343e-15	5.68289e-15	3.28679e-14	1.08601e-14	1.58574e-14	1.68605e-13	1.19232e-13
147	9.22554e-15	7.62347e-15	5.75681e-15	3.22286e-14	1.03685e-14	1.59323e-14	1.67702e-13	1.17416e-13
147.083	9.14438e-15	7.79652e-15	5.66975e-15	3.22106e-14	1.01797e-14	1.55555e-14	1.68027e-13	1.16494e-13
147.167	9.13194e-15	7.78671e-15	5.66362e-15	3.27688e-14	1.08266e-14	1.57981e-14	1.68007e-13	1.18854e-13
147.25	9.19292e-15	7.59761e-15	5.73708e-15	3.21309e-14	1.0329e-14	1.58679e-14	1.67138e-13	1.17083e-13
147.333	9.11202e-15	7.76954e-15	5.65059e-15	3.20897e-14	1.01394e-14	1.5489e-14	1.67489e-13	1.16031e-13
147.417	9.10006e-15	7.75955e-15	5.64436e-15	3.26474e-14	1.07876e-14	1.57426e-14	1.67434e-13	1.18406e-13
147.5	9.1604e-15	7.57205e-15	5.71732e-15	3.20216e-14	1.02944e-14	1.58162e-14	1.66557e-13	1.16723e-13
147.583	9.08018e-15	7.74267e-15	5.63161e-15	3.19751e-14	1.01018e-14	1.54237e-14	1.66892e-13	1.15607e-13
147.667	9.06805e-15	7.73262e-15	5.62516e-15	3.25464e-14	1.07567e-14	1.56818e-14	1.66854e-13	1.18115e-13
147.75	9.12804e-15	7.54626e-15	5.69784e-15	3.19234e-14	1.02576e-14	1.57385e-14	1.65999e-13	1.16279e-13
147.833	9.04868e-15	7.71596e-15	5.6123e-15	3.18207e-14	1.00609e-14	1.53758e-14	1.66383e-13	1.1518e-13
147.917	9.03639e-15	7.70582e-15	5.60632e-15	3.24605e-14	1.07179e-14	1.56256e-14	1.66254e-13	1.17715e-13
148	9.09595e-15	7.52078e-15	5.67826e-15	3.18021e-14	1.02271e-14	1.56845e-14	1.65418e-13	1.15873e-13
148.083	9.01703e-15	7.68929e-15	5.59347e-15	3.17586e-14	1.0026e-14	1.53122e-14	1.65804e-13	1.1484e-13
148.167	9.00485e-15	7.67929e-15	5.58749e-15	3.23084e-14	1.06705e-14	1.55387e-14	1.65713e-13	1.17267e-13
148.25	9.06394e-15	7.49531e-15	5.65876e-15	3.16691e-14	1.0207e-14	1.56544e-14	1.64852e-13	1.15494e-13
148.333	8.98546e-15	7.66286e-15	5.57463e-15	3.16764e-14	9.97028e-15	1.52443e-14	1.65255e-13	1.14469e-13
148.417	8.97346e-15	7.65299e-15	5.56841e-15	3.22161e-14	1.06607e-14	1.54835e-14	1.65137e-13	1.16874e-13
148.5	9.03196e-15	7.47004e-15	5.63957e-15	3.15292e-14	1.01505e-14	1.55875e-14	1.64291e-13	1.15093e-13
148.583	8.95414e-15	7.63639e-15	5.55595e-15	3.15785e-14	9.94576e-15	1.51879e-14	1.64711e-13	1.14076e-13
148.667	8.94231e-15	7.62669e-15	5.54951e-15	3.21066e-14	1.06196e-14	1.5427e-14	1.6458e-13	1.16469e-13
148.75	9.00067e-15	7.44496e-15	5.62041e-15	3.144e-14	1.01049e-14	1.5523e-14	1.63718e-13	1.14733e-13
148.833	8.92318e-15	7.6101e-15	5.53715e-15	3.14281e-14	9.9275e-15	1.51263e-14	1.64139e-13	1.13666e-13
148.917	8.91145e-15	7.60049e-15	5.53104e-15	3.20125e-14	1.05834e-14	1.53751e-14	1.64041e-13	1.16088e-13
149	8.96892e-15	7.41989e-15	5.60137e-15	3.13506e-14	1.00669e-14	1.54644e-14	1.63188e-13	1.14411e-13
149.083	8.89237e-15	7.58423e-15	5.51867e-15	3.13146e-14	9.87989e-15	1.50686e-14	1.63581e-13	1.13176e-13
149.167	8.88044e-15	7.57442e-15	5.51242e-15	3.18956e-14	1.05581e-14	1.53093e-14	1.6347e-13	1.15759e-13
149.25	8.93742e-15	7.39501e-15	5.58233e-15	3.12341e-14	1.00317e-14	1.54087e-14	1.62636e-13	1.13978e-13
149.333	8.86147e-15	7.55835e-15	5.5001e-15	3.12113e-14	9.8413e-15	1.50063e-14	1.63003e-13	1.12859e-13
149.417	8.84976e-15	7.5485e-15	5.49415e-15	3.18036e-14	1.05289e-14	1.52545e-14	1.62977e-13	1.1538e-13
149.5	8.90656e-15	7.37036e-15	5.56345e-15	3.11149e-14	9.9971e-15	1.53524e-14	1.62057e-13	1.13559e-13
149.583	8.83076e-15	7.53235e-15	5.48159e-15	3.11205e-14	9.80221e-15	1.49474e-14	1.62507e-13	1.12491e-13
149.667	8.81904e-15	7.5227e-15	5.47591e-15	3.1665e-14	1.049e-14	1.51975e-14	1.62368e-13	1.14947e-13
149.75	8.87576e-15	7.34573e-15	5.54448e-15	3.10124e-14	9.9687e-15	1.52981e-14	1.61569e-13	1.1317e-13
149.833	8.80029e-15	7.50669e-15	5.46343e-15	3.10582e-14	9.76397e-15	1.4891e-14	1.61888e-13	1.12145e-13
149.917	8.78887e-15	7.49713e-15	5.45726e-15	3.15146e-14	1.04608e-14	1.51245e-14	1.6185e-13	1.14562e-13
150	8.84476e-15	7.3211e-15	5.52602e-15	3.09296e-14	9.92276e-15	1.5241e-14	1.60988e-13	1.12791e-13
150.083	8.77013e-15	7.48113e-15	5.44516e-15	3.09026e-14	9.74766e-15	1.48557e-14	1.61425e-13	1.11783e-13
150.167	8.75849e-15	7.4717e-15	5.43924e-15	3.14603e-14	1.04297e-14	1.50432e-14	1.61323e-13	1.14212e-13
150.25	8.81436e-15	7.29696e-15	5.50736e-15	3.08343e-14	9.85414e-15	1.52037e-14	1.60427e-13	1.12435e-13
150.333	8.74001e-15	7.45564e-15	5.42706e-15	3.07601e-14	9.74105e-15	1.47711e-14	1.60837e-13	1.11371e-13
150.417	8.72836e-15	7.44643e-15	5.42132e-15	3.13528e-14	1.03681e-14	1.50111e-14	1.60757e-13	1.13832e-13
150.5	8.78344e-15	7.27241e-15	5.48872e-15	3.07452e-14	9.85834e-15	1.51353e-14	1.59936e-13	1.12063e-13
150.583	8.71005e-15	7.43065e-15	5.40894e-15	3.06599e-14	9.69063e-15	1.47291e-14	1.60335e-13	1.10996e-13
150.667	8.69866e-15	7.421e-15	5.40325e-15	3.12489e-14	1.0324e-14	1.49443e-14	1.60215e-13	1.13464e-13
150.75	8.75314e-15	7.24831e-15	5.47028e-15	3.06185e-14	9.8413e-15	1.5078e-14	1.59396e-13	1.11687e-13
150.833	8.6801e-15	7.4054e-15	5.39109e-15	3.05839e-14	9.632e-15	1.46712e-14	1.59786e-13	1.10605e-13
150.917	8.66885e-15	7.39594e-15	5.38527e-15	3.11362e-14	1.03133e-14	1.48891e-14	1.59681e-13	1.13058e-13
151	8.72331e-15	7.22437e-15	5.45221e-15	3.05032e-14	9.78509e-15	1.50185e-14	1.58852e-13	1.11308e-13
151.083	8.65039e-15	7.38025e-15	5.37308e-15	3.048e-14	9.62081e-15	1.46182e-14	1.59248e-13	1.10216e-13
151.167	8.63901e-15	7.37094e-15	5.36745e-15	3.10213e-14	1.02783e-14	1.48265e-14	1.59168e-13	1.1274e-13
151.25	8.69339e-15	7.20063e-15	5.43372e-15	3.04219e-14	9.75721e-15	1.4978e-14	1.58375e-13	1.10874e-13
151.333	8.62094e-15	7.35529e-15	5.35538e-15	3.03795e-14	9.56686e-15	1.45528e-14	1.58698e-13	1.0986e-13
151.417	8.60971e-15	7.34609e-15	5.34983e-15	3.0922e-14	1.02457e-14	1.47621e-14	1.58593e-13	1.12494e-13
151.5	8.66331e-15	7.17666e-15	5.41555e-15	3.03056e-14	9.72474e-15	1.49195e-14	1.5782e-13	1.104e-13
151.583	8.59162e-15	7.33063e-15	5.33791e-15	3.02485e-14	9.55287e-15	1.45057e-14	1.5822e-13	1.09593e-13
151.667	8.58042e-15	7.32132e-15	5.33194e-15	3.08563e-14	1.01998e-14	1.47239e-14	1.58092e-13	1.12016e-13
151.75	8.63372e-15	7.15307e-15	5.39762e-15	3.02086e-14	9.68373e-15	1.48503e-14	1.57295e-13	1.10121e-13
151.833	8.56246e-15	7.30597e-15	5.32024e-15	3.01341e-14	9.52234e-15	1.44386e-14	1.57659e-13	1.09232e-13
151.917	8.551e-15	7.29674e-15	5.31447e-15	3.0752e-14	1.01732e-14	1.46763e-14	1.57643e-13	1.11558e-13
152	8.60386e-15	7.12936e-15	5.37959e-15	3.0089e-14	9.65742e-15	1.48064e-14	1.56729e-13	1.09863e-13
152.083	8.5334e-15	7.28151e-15	5.30275e-15	3.00585e-14	9.46921e-15	1.43704e-14	1.57123e-13	1.08804e-13
152.167	8.52242e-15	7.27241e-15	5.29713e-15	3.06433e-14	1.01436e-14	1.46311e-14	1.57068e-13	1.11218e-13
152.25	8.57445e-15	7.10599e-15	5.36177e-15	2.99824e-14	9.65042e-15	1.47426e-14	1.56269e-13	1.09454e-13
152.333	8.5043e-15	7.25718e-15	5.28523e-15	2.99706e-14	9.4274e-15	1.43212e-14	1.56634e-13	1.08451e-13
152.417	8.49352e-15	7.24794e-15	5.27969e-15	3.05316e-14	1.01087e-14	1.45595e-14	1.56543e-13	1.10871e-13
152.5	8.5454e-15	7.08278e-15	5.34407e-15	2.98647e-14	9.59569e-15	1.47126e-14	1.55773e-13	1.09088e-13
152.583	8.4756e-15	7.23277e-15	5.26787e-15	2.98928e-14	9.40205e-15	1.42543e-14	1.56094e-13	1.08111e-13
152.667	8.46456e-15	7.2237e-15	5.26232e-15	3.04355e-14	1.00916e-14	1.45166e-14	1.5598e-13	1.10538e-13
152.75	8.51646e-15	7.05959e-15	5.32633e-15	2.97659e-14	9.55255e-15	1.46488e-14	1.55259e-13	1.08728e-13
152.833	8.44708e-15	7.20865e-15	5.25061e-15	2.9752e-14	9.38621e-15	1.41925e-14	1.55641e-13	1.07744e-13
152.917	8.43591e-15	7.19952e-15	5.24515e-15	3.03504e-14	1.00544e-14	1.44456e-14	1.55536e-13	1.10136e-13
153	8.48727e-15	7.03625e-15	5.30854e-15	2.97061e-14	9.50827e-15	1.46137e-14	1.54684e-13	1.08332e-13
153.083	8.41863e-15	7.18473e-15	5.23367e-15	2.96482e-14	9.34955e-15	1.41406e-14	1.55031e-13	1.07462e-13
153.167	8.40771e-15	7.17566e-15	5.22801e-15	3.02086e-14	1.00333e-14	1.44039e-14	1.55021e-13	1.0982e-13
153.25	8.4584e-15	7.0135e-15	5.29107e-15	2.96067e-14	9.47695e-15	1.45471e-14	1.54252e-13	1.07952e-13
153.333	8.39021e-15	7.16061e-15	5.21642e-15	2.95642e-14	9.30826e-15	1.40974e-14	1.54595e-13	1.0708e-13
153.417	8.37956e-15	7.15171e-15	5.21095e-15	3.01127e-14	1.00089e-14	1.4348e-14	1.5448e-13	1.0943e-13
153.5	8.42973e-15	6.99071e-15	5.27375e-15	2.95022e-14	9.45636e-15	1.44942e-14	1.53776e-13	1.07666e-13
153.583	8.36206e-15	7.13682e-15	5.19937e-15	2.94659e-14	9.27583e-15	1.40284e-14	1.54077e-13	1.06723e-13
153.667	8.35145e-15	7.12805e-15	5.19405e-15	3.00325e-14	9.95869e-15	1.4293e-14	1.53992e-13	1.09014e-13
153.75	8.4014e-15	6.96786e-15	5.25634e-15	2.93886e-14	9.42233e-15	1.446e-14	1.53195e-13	1.07413e-13
153.833	8.33398e-15	7.11333e-15	5.1826e-15	2.93594e-14	9.25534e-15	1.39666e-14	1.53526e-13	1.0627e-13
153.917	8.3234e-15	7.10437e-15	5.17707e-15	2.99595e-14	9.9334e-15	1.42591e-14	1.53546e-13	1.08743e-13
154	8.37304e-15	6.94534e-15	5.23898e-15	2.9296e-14	9.38774e-15	1.43782e-14	1.52655e-13	1.07035e-13
154.083	8.30618e-15	7.08955e-15	5.16581e-15	2.92416e-14	9.21623e-15	1.39502e-14	1.53114e-13	1.05921e-13
154.167	8.29532e-15	7.08081e-15	5.16022e-15	2.98478e-14	9.90209e-15	1.41671e-14	1.53043e-13	1.08401e-13
154.25	8.34491e-15	6.92299e-15	5.22197e-15	2.92018e-14	9.35945e-15	1.4329e-14	1.52206e-13	1.06652e-13
154.333	8.27829e-15	7.0661e-15	5.14891e-15	2.91596e-14	9.17261e-15	1.3888e-14	1.52541e-13	1.05611e-13
154.417	8.2676e-15	7.0573e-15	5.14346e-15	2.97327e-14	9.88578e-15	1.41207e-14	1.52486e-13	1.08046e-13
154.5	8.31693e-15	6.90032e-15	5.20488e-15	2.91184e-14	9.34581e-15	1.42924e-14	1.51742e-13	1.06319e-13
154.583	8.25077e-15	7.0431e-15	5.13228e-15	2.90566e-14	9.12324e-15	1.38367e-14	1.52096e-13	1.05302e-13
154.667	8.24006e-15	7.03424e-15	5.12709e-15	2.9648e-14	9.85111e-15	1.40721e-14	1.52002e-13	1.0768e-13
154.75	8.28871e-15	6.87795e-15	5.18763e-15	2.90151e-14	9.30786e-15	1.42398e-14	1.51195e-13	1.05943e-13
154.833	8.22321e-15	7.01964e-15	5.11584e-15	2.89816e-14	9.10088e-15	1.37842e-14	1.51587e-13	1.04944e-13
154.917	8.21285e-15	7.01112e-15	5.11056e-15	2.95319e-14	9.822e-15	1.40098e-14	1.51547e-13	1.07386e-13
155	8.2609e-15	6.85592e-15	5.17078e-15	2.88826e-14	9.27474e-15	1.41881e-14	1.50776e-13	1.05605e-13
155.083	8.19585e-15	6.99652e-15	5.0992e-15	2.88958e-14	9.07924e-15	1.37102e-14	1.51126e-13	1.046e-13
155.167	8.18559e-15	6.98792e-15	5.09389e-15	2.94725e-14	9.80972e-15	1.39716e-14	1.50997e-13	1.06989e-13
155.25	8.23342e-15	6.83386e-15	5.15406e-15	2.87722e-14	9.23227e-15	1.41319e-14	1.50198e-13	1.05315e-13
155.333	8.16867e-15	6.97374e-15	5.08274e-15	2.88041e-14	9.03914e-15	1.3673e-14	1.50647e-13	1.0428e-13
155.417	8.15815e-15	6.96501e-15	5.07756e-15	2.9407e-14	9.76676e-15	1.39063e-14	1.50516e-13	1.06615e-13
155.5	8.20591e-15	6.81159e-15	5.13723e-15	2.86163e-14	9.20398e-15	1.41184e-14	1.49708e-13	1.05007e-13
155.583	8.14162e-15	6.9509e-15	5.06639e-15	2.87222e-14	9.02074e-15	1.3627e-14	1.50093e-13	1.03836e-13
155.667	8.13117e-15	6.9422e-15	5.06124e-15	2.93128e-14	9.74235e-15	1.38353e-14	1.50105e-13	1.06488e-13
155.75	8.1785e-15	6.79003e-15	5.12056e-15	2.85396e-14	9.16962e-15	1.40664e-14	1.49248e-13	1.04517e-13
155.833	8.11463e-15	6.92794e-15	5.05017e-15	2.86584e-14	8.97221e-15	1.35247e-14	1.49649e-13	1.03531e-13
155.917	8.10424e-15	6.91944e-15	5.0451e-15	2.91491e-14	9.74877e-15	1.38076e-14	1.49643e-13	1.06149e-13
156	8.15139e-15	6.76822e-15	5.10403e-15	2.84313e-14	9.12219e-15	1.39966e-14	1.48685e-13	1.04159e-13
156.083	8.08774e-15	6.90549e-15	5.03402e-15	2.86321e-14	8.92325e-15	1.35098e-14	1.49263e-13	1.03116e-13
156.167	8.07763e-15	6.89698e-15	5.02875e-15	2.90447e-14	9.72884e-15	1.37882e-14	1.49096e-13	1.05721e-13
156.25	8.1242e-15	6.74616e-15	5.08754e-15	2.83602e-14	9.09109e-15	1.3939e-14	1.483e-13	1.03849e-13
156.333	8.0612e-15	6.88295e-15	5.01799e-15	2.84392e-14	8.938e-15	1.34449e-14	1.48766e-13	1.0282e-13
156.417	8.05101e-15	6.87435e-15	5.01266e-15	2.89758e-14	9.70369e-15	1.37207e-14	1.4854e-13	1.05358e-13
156.5	8.09726e-15	6.72492e-15	5.07111e-15	2.83654e-14	8.9965e-15	1.38727e-14	1.47923e-13	1.03507e-13
156.583	8.03472e-15	6.86041e-15	5.00179e-15	2.83347e-14	8.93545e-15	1.33664e-14	1.48207e-13	1.02587e-13
156.667	8.02455e-15	6.85207e-15	4.99668e-15	2.8824e-14	9.63617e-15	1.36228e-14	1.48081e-13	1.05182e-13
156.75	8.07041e-15	6.70327e-15	5.05464e-15	2.82323e-14	9.00629e-15	1.38451e-14	1.47451e-13	1.03156e-13
156.833	8.00823e-15	6.83803e-15	4.98595e-15	2.82854e-14	8.91754e-15	1.33511e-14	1.4771e-13	1.02175e-13
156.917	7.99815e-15	6.8298e-15	4.98086e-15	2.87632e-14	9.56782e-15	1.3592e-14	1.47692e-13	1.0492e-13
157	8.04375e-15	6.68202e-15	5.03844e-15	2.81142e-14	9.02231e-15	1.38144e-14	1.46981e-13	1.02774e-13
157.083	7.982e-15	6.81599e-15	4.97002e-15	2.82069e-14	8.86372e-15	1.33095e-14	1.47218e-13	1.01672e-13
157.167	7.97192e-15	6.80761e-15	4.96494e-15	2.86806e-14	9.55533e-15	1.35455e-14	1.47141e-13	1.04641e-13
157.25	8.0172e-15	6.66072e-15	5.02226e-15	2.7945e-14	8.96847e-15	1.37597e-14	1.46516e-13	1.02401e-13
157.333	7.956e-15	6.79381e-15	4.95425e-15	2.81258e-14	8.84274e-15	1.32618e-14	1.46819e-13	1.01528e-13
157.417	7.94597e-15	6.78546e-15	4.94927e-15	2.86855e-14	9.52995e-15	1.3489e-14	1.46693e-13	1.04304e-13
157.5	7.99079e-15	6.63963e-15	5.00596e-15	2.78579e-14	8.93445e-15	1.37263e-14	1.46086e-13	1.01996e-13
157.583	7.9299e-15	6.77186e-15	4.93856e-15	2.79504e-14	8.81372e-15	1.31859e-14	1.46307e-13	1.01284e-13
157.667	7.91983e-15	6.76367e-15	4.93352e-15	2.851e-14	9.50266e-15	1.34342e-14	1.46327e-13	1.03906e-13
157.75	7.96468e-15	6.61849e-15	4.98994e-15	2.785e-14	8.87433e-15	1.36891e-14	1.45505e-13	1.01604e-13
157.833	7.90393e-15	6.74996e-15	4.92278e-15	2.79481e-14	8.79547e-15	1.30967e-14	1.45679e-13	1.01124e-13
157.917	7.89401e-15	6.74171e-15	4.91779e-15	2.83841e-14	9.54776e-15	1.34557e-14	1.46026e-13	1.03424e-13
158	7.9384e-15	6.59767e-15	4.97409e-15	2.77545e-14	8.84441e-15	1.3656e-14	1.44933e-13	1.01423e-13
158.083	7.87832e-15	6.72839e-15	4.90715e-15	2.78463e-14	8.73793e-15	1.30442e-14	1.45599e-13	1.00599e-13
158.167	7.86837e-15	6.7199e-15	4.90225e-15	2.83112e-14	9.48413e-15	1.34134e-14	1.45203e-13	1.03206e-13
158.25	7.91241e-15	6.57662e-15	4.95826e-15	2.76017e-14	8.80972e-15	1.35217e-14	1.44464e-13	1.01196e-13
158.333	7.85256e-15	6.70657e-15	4.89193e-15	2.77083e-14	8.75827e-15	1.30707e-14	1.45169e-13	1.00285e-13
158.417	7.84286e-15	6.69863e-15	4.8869e-15	2.83178e-14	9.43688e-15	1.33043e-14	1.45015e-13	1.02933e-13
158.5	7.88662e-15	6.55578e-15	4.94216e-15	2.75296e-14	8.79946e-15	1.34893e-14	1.43924e-13	1.0077e-13
158.583	7.82718e-15	6.68505e-15	4.87646e-15	2.75897e-14	8.75385e-15	1.30117e-14	1.44511e-13	9.99279e-14
158.667	7.81731e-15	6.67683e-15	4.87146e-15	2.81593e-14	9.38408e-15	1.32803e-14	1.44577e-13	1.02628e-13
158.75	7.86085e-15	6.53528e-15	4.92673e-15	2.74898e-14	8.72366e-15	1.34675e-14	1.43574e-13	1.0035e-13
158.833	7.80172e-15	6.6637e-15	4.86095e-15	2.75774e-14	8.68528e-15	1.29382e-14	1.43978e-13	9.95396e-14
158.917	7.79201e-15	6.65545e-15	4.85611e-15	2.80637e-14	9.36607e-15	1.32651e-14	1.43988e-13	1.0264e-13
159	7.83506e-15	6.51478e-15	4.91088e-15	2.73487e-14	8.76916e-15	1.34156e-14	1.43226e-13	9.99374e-14
159.083	7.77654e-15	6.64226e-15	4.84568e-15	2.74672e-14	8.66553e-15	1.29286e-14	1.43778e-13	9.9245e-14
159.167	7.767e-15	6.63435e-15	4.84079e-15	2.79993e-14	9.34365e-15	1.31788e-14	1.4366e-13	1.02304e-13
159.25	7.80944e-15	6.4943e-15	4.89524e-15	2.72577e-14	8.70255e-15	1.33192e-14	1.42559e-13	9.92934e-14
159.333	7.75138e-15	6.62093e-15	4.83066e-15	2.73864e-14	8.61658e-15	1.28917e-14	1.43093e-13	9.93697e-14
159.417	7.74169e-15	6.61324e-15	4.82567e-15	2.79133e-14	9.34249e-15	1.31395e-14	1.43258e-13	1.01601e-13
159.5	7.78439e-15	6.47394e-15	4.87987e-15	2.71169e-14	8.66089e-15	1.3316e-14	1.4234e-13	9.92598e-14
159.583	7.7266e-15	6.59999e-15	4.81533e-15	2.72545e-14	8.60306e-15	1.2797e-14	1.42698e-13	9.95322e-14
159.667	7.71692e-15	6.59181e-15	4.8106e-15	2.7777e-14	9.36868e-15	1.30008e-14	1.42837e-13	1.00094e-13
159.75	7.75878e-15	6.45359e-15	4.86461e-15	2.70533e-14	8.61058e-15	1.33574e-14	1.41863e-13	1.00221e-13
159.833	7.7015e-15	6.57888e-15	4.80026e-15	2.73325e-14	8.57219e-15	1.26753e-14	1.42217e-13	9.81514e-14
159.917	7.69212e-15	6.57102e-15	4.79546e-15	2.75932e-14	9.38036e-15	1.29761e-14	1.42424e-13	1.00596e-13
160	7.73376e-15	6.43343e-15	4.84898e-15	2.71983e-14	8.52436e-15	1.32966e-14	1.41109e-13	9.9268e-14
160.083	7.67684e-15	6.55783e-15	4.78534e-15	2.69983e-14	8.49657e-15	1.26058e-14	1.41898e-13	9.81696e-14

## Sheet: MCHF Basis
Harmonic Frequency (Order)	+2p	+3s+4s	+1s2 Ioniz.	+2s2 Rel.	3 el.	n=3	n=4
0	1.15681e-11	1.3239e-13	4.09549e-12	1.62152e-10	5.81975e-12	2.16925e-10	1.7321e-11
0.08333	4.24582e-12	1.22398e-12	6.83901e-11	1.35661e-09	2.72733e-11	1.68627e-10	1.68899e-11
0.16667	2.09432e-12	1.93325e-12	6.01869e-11	2.33122e-10	5.68809e-11	3.82295e-10	2.26689e-11
0.25	3.00408e-11	4.99967e-12	2.09598e-10	9.10682e-10	1.60162e-10	4.03101e-10	1.32254e-11
0.33333	8.84658e-14	7.79137e-12	4.65121e-10	4.06606e-10	7.42337e-10	3.2305e-10	9.50875e-11
0.41667	8.25075e-12	2.93681e-11	5.0489e-11	1.14427e-10	3.83299e-10	8.04012e-10	5.80901e-10
0.5	3.25867e-10	1.98005e-10	3.51653e-09	2.97288e-09	9.44496e-10	2.92602e-09	4.38632e-10
0.58333	6.25477e-11	1.09561e-10	3.65007e-09	7.9199e-09	1.29743e-08	6.31704e-09	5.79334e-09
0.66667	6.12105e-10	6.83095e-10	1.0948e-08	4.97748e-09	2.19184e-08	1.5264e-08	2.24089e-08
0.75	1.33394e-08	1.01307e-08	5.56452e-08	7.2897e-08	3.19801e-08	7.22509e-08	2.81989e-08
0.83333	8.17854e-10	9.74939e-10	4.86884e-07	4.40767e-07	9.20861e-07	5.72507e-07	3.82194e-07
0.91667	8.2182e-07	7.07856e-07	1.5732e-05	1.77317e-06	8.58507e-06	2.7876e-06	5.3078e-06
1	3.15886e-06	2.70263e-06	2.12793e-06	3.53656e-05	0.000122779	6.25888e-05	2.67023e-05
1.08333	1.11035e-06	9.48798e-07	1.93232e-05	2.43452e-06	1.21315e-05	3.98864e-06	6.64783e-06
1.16667	9.57111e-10	1.12099e-09	7.00875e-07	8.28766e-07	1.8044e-06	1.11644e-06	6.93679e-07
1.25	3.66582e-08	2.86154e-08	1.2813e-07	1.89261e-07	8.75661e-08	1.889e-07	9.32884e-08
1.33333	2.05696e-09	2.10521e-09	3.77454e-08	3.6378e-08	1.02645e-07	7.45724e-08	7.514e-08
1.41667	3.55516e-10	4.00405e-10	9.09689e-09	4.41149e-08	7.27663e-08	4.44497e-08	2.76526e-08
1.5	2.55617e-09	1.9734e-09	1.70528e-08	1.86218e-08	7.01392e-09	1.8454e-08	5.79212e-09
1.58333	2.00796e-10	2.57104e-10	2.20708e-09	2.6879e-09	1.26739e-08	1.15403e-08	7.06414e-09
1.66667	4.67968e-11	8.77292e-11	1.40911e-09	6.94278e-09	1.59935e-08	6.16594e-09	4.56072e-09
1.75	6.27254e-10	4.15369e-10	4.55279e-09	6.6252e-09	1.63696e-09	4.61273e-09	1.39826e-09
1.83333	3.03994e-11	5.62864e-11	1.18864e-09	8.50089e-10	4.87751e-09	4.10451e-09	2.11072e-09
1.91667	2.46015e-12	2.13376e-11	9.92408e-10	5.39797e-09	5.24466e-09	1.82146e-09	1.17608e-09
2	2.12404e-10	1.07621e-10	6.24684e-10	2.44113e-09	4.60287e-10	2.1439e-09	3.06049e-10
2.08333	1.37917e-12	1.06294e-11	1.29919e-09	1.99511e-10	2.11125e-09	2.44738e-09	7.05064e-10
2.16667	3.19189e-12	1.67865e-12	5.73828e-10	2.22912e-09	2.62557e-09	8.3948e-10	7.13724e-10
2.25	4.33736e-11	6.00657e-12	7.79691e-12	5.3031e-10	2.71882e-10	6.63274e-10	1.59361e-10
2.33333	1.27521e-11	5.91298e-13	1.30026e-09	7.47922e-12	9.46193e-10	9.28061e-10	4.41139e-10
2.41666	3.91501e-11	1.10029e-11	4.08223e-10	6.74751e-10	1.82298e-09	1.75896e-09	2.88749e-10
2.5	6.19825e-11	1.36126e-10	5.88724e-10	1.34815e-11	3.80312e-11	3.65144e-11	1.61448e-10
2.58333	1.38229e-10	6.82179e-11	1.84458e-09	2.21014e-10	1.52335e-09	1.94325e-10	1.24585e-09
2.66666	2.81716e-10	2.85891e-10	2.58643e-10	6.14195e-10	2.52914e-09	1.42618e-09	1.14393e-10
2.75	9.09715e-09	8.72744e-09	4.96921e-09	1.78957e-09	1.02712e-08	2.21742e-09	6.17348e-09
2.83333	4.26862e-09	2.4693e-09	8.22083e-08	8.94977e-08	3.03913e-08	8.50578e-08	8.0289e-08
2.91666	6.63462e-07	5.72716e-07	1.29892e-06	1.72492e-06	1.42707e-06	1.88516e-06	1.41809e-06
3	2.61012e-06	2.25224e-06	6.55628e-06	1.01139e-05	6.34529e-06	1.02945e-05	7.67969e-06
3.08333	7.78588e-07	6.78311e-07	1.82723e-06	1.95459e-06	1.65636e-06	2.14444e-06	1.67952e-06
3.16666	6.15324e-09	3.54989e-09	1.78648e-07	1.2619e-07	3.92498e-08	1.15411e-07	1.13517e-07
3.25	1.54482e-08	1.52477e-08	9.81143e-09	5.16643e-09	1.83653e-08	5.01811e-09	1.37276e-08
3.33333	5.77827e-10	6.24359e-10	1.77327e-09	2.63152e-10	2.12046e-09	8.85756e-10	9.16273e-10
3.41666	3.4785e-10	2.62407e-10	4.20545e-09	8.27752e-10	1.66445e-09	3.75501e-10	2.17021e-09
3.5	5.91571e-10	7.93546e-10	1.40662e-09	3.86439e-10	1.07298e-09	2.32269e-10	1.16626e-09
3.58333	1.97766e-10	1.02132e-10	1.81214e-10	1.51125e-10	6.96126e-10	8.39914e-10	1.92026e-09
3.66666	1.35152e-10	6.09418e-11	1.3353e-09	6.06166e-10	8.01927e-10	3.62361e-11	1.87831e-10
3.75	8.45533e-11	1.68901e-10	2.70408e-10	2.49132e-10	2.75655e-10	7.97249e-11	1.22752e-09
3.83333	1.01825e-10	4.00586e-11	2.42904e-10	6.45452e-10	6.59284e-10	8.37819e-10	5.89977e-11
3.91666	8.91431e-11	2.77317e-11	1.38914e-09	2.72363e-09	3.2663e-10	3.65847e-11	2.8306e-10
4	2.21168e-11	7.76893e-11	9.09868e-11	1.21687e-10	6.49441e-11	9.16807e-11	1.50615e-11
4.08333	7.18566e-11	2.63877e-11	8.14576e-10	6.0341e-10	5.16796e-10	7.60432e-10	8.52519e-10
4.16666	9.40754e-11	2.37574e-11	4.80297e-10	5.48039e-10	3.72126e-10	9.19094e-11	5.57426e-10
4.25	2.20809e-11	6.6567e-11	5.44476e-10	5.2085e-10	9.59358e-11	3.73779e-11	1.63327e-09
4.33333	8.04791e-11	2.3026e-11	7.90627e-10	2.61878e-10	6.50579e-10	6.91942e-10	4.9925e-10
4.41666	1.49486e-10	5.35273e-11	4.63165e-10	1.5162e-10	6.97693e-10	8.04649e-10	4.69089e-10
4.5	1.11846e-10	1.86926e-10	1.02441e-09	2.77414e-10	5.01798e-10	3.62548e-10	1.09861e-09
4.58333	2.35665e-10	4.87291e-11	1.6773e-09	1.75752e-11	4.99301e-10	3.08911e-10	3.21702e-10
4.66666	5.45585e-10	4.30328e-10	3.81616e-10	7.12391e-11	7.92566e-10	8.44039e-10	1.58519e-09
4.75	3.79254e-09	3.01623e-09	1.21351e-08	1.06379e-08	7.45251e-09	1.05603e-08	6.10001e-09
4.83333	7.41995e-11	1.55039e-10	5.33529e-08	1.05708e-08	3.2968e-09	7.05603e-09	4.28088e-08
4.91666	1.3044e-07	9.30253e-08	4.3522e-07	8.51e-07	4.06024e-07	8.72032e-07	4.16878e-07
5	3.72416e-07	2.81953e-07	1.83655e-06	3.62904e-06	1.48e-06	3.36502e-06	1.53224e-06
5.08333	1.58186e-07	1.16416e-07	6.03273e-07	9.66634e-07	4.94608e-07	9.92357e-07	4.24793e-07
5.16666	8.75377e-11	2.52076e-10	9.60825e-08	1.64515e-08	4.40077e-09	1.12362e-08	6.58458e-08
5.25	6.01961e-09	5.34893e-09	2.65146e-08	1.42313e-08	9.1147e-09	1.55668e-08	8.78901e-09
5.33333	1.03404e-09	7.19428e-10	1.10685e-09	9.44852e-11	3.54606e-09	7.91547e-10	3.18385e-08
5.41666	4.04289e-10	1.44617e-10	2.65451e-09	4.56982e-10	1.56173e-10	7.00345e-11	8.9983e-09
5.5	2.83952e-10	4.49061e-10	2.65553e-09	1.33264e-09	2.37418e-09	6.24447e-10	2.57593e-08
5.58333	2.65747e-10	1.33419e-10	6.86128e-11	3.86696e-10	4.0174e-09	6.85929e-10	1.719e-08
5.66666	1.4544e-10	4.54902e-11	1.04046e-09	3.16915e-10	2.54812e-09	2.82476e-10	1.32426e-08
5.75	1.74911e-11	1.17026e-10	1.39648e-09	1.09511e-09	1.90571e-08	8.31171e-11	1.17563e-08
5.83333	3.44711e-10	6.43638e-11	3.97608e-10	7.78799e-10	3.20722e-09	7.56502e-10	2.4364e-08
5.91666	1.95802e-10	9.2078e-12	1.07643e-09	1.77616e-09	1.02295e-09	2.85573e-10	2.68771e-08
6	4.1106e-11	7.82394e-11	9.60167e-10	1.92832e-09	6.97438e-09	9.40662e-10	3.07427e-08
6.08333	1.85423e-10	6.78403e-11	2.43367e-09	7.43201e-10	7.32002e-09	2.11337e-10	1.56614e-08
6.16666	2.82431e-10	5.22386e-11	3.73667e-10	2.68338e-09	9.23664e-09	5.05625e-09	1.2518e-08
6.25	8.41531e-11	5.10294e-11	1.62948e-09	1.27116e-09	1.76361e-10	8.14338e-10	9.23351e-09
6.33333	3.023e-10	1.87573e-11	6.62576e-10	1.75986e-09	3.55433e-09	1.39404e-09	2.65675e-08
6.41666	5.72653e-10	4.02923e-11	9.02431e-10	3.14852e-09	2.03177e-08	3.48043e-10	4.38926e-08
6.5	6.39819e-10	2.35261e-10	2.91125e-10	2.20566e-09	1.95225e-08	2.951e-09	6.60961e-08
6.58333	1.6687e-10	2.01671e-10	3.74415e-09	1.97085e-09	7.10578e-09	5.75967e-09	5.56621e-08
6.66666	6.15557e-10	1.29947e-09	6.38023e-09	1.26743e-09	2.64552e-10	3.114e-09	3.72514e-08
6.75	6.44192e-09	2.02388e-09	5.35167e-09	1.59514e-08	1.65851e-08	1.80763e-08	1.36132e-07
6.83333	2.74019e-09	3.18611e-10	8.84619e-08	8.9908e-09	7.73749e-09	7.77365e-09	1.24864e-07
6.91666	7.63328e-08	3.57906e-08	4.58855e-07	8.7335e-07	3.49581e-07	8.14712e-07	3.08098e-07
6.99999	1.71671e-07	8.50397e-08	1.36603e-06	3.48386e-06	1.53377e-06	2.78657e-06	2.05186e-06
7.08333	1.00217e-07	4.27758e-08	3.03065e-07	1.03802e-06	6.30066e-07	9.84747e-07	1.82845e-07
7.16666	1.41188e-09	1.0896e-09	2.19008e-08	1.74934e-08	3.51673e-08	6.5732e-09	5.34384e-08
7.24999	2.66087e-09	2.63168e-09	4.5231e-08	2.81264e-08	5.11792e-08	3.84341e-08	3.7742e-08
7.33333	4.48876e-09	5.45239e-10	1.40832e-08	9.1767e-09	6.40519e-08	3.24486e-09	1.40249e-08
7.41666	5.46756e-10	2.63553e-11	1.12583e-09	7.56239e-09	3.50991e-08	7.4987e-09	2.10013e-08
7.49999	1.1831e-09	6.65191e-10	3.19858e-08	2.13626e-08	3.1819e-08	1.33318e-08	1.77458e-08
7.58333	4.67006e-10	6.98743e-10	9.03181e-09	5.11513e-09	4.1811e-08	2.59031e-09	5.68219e-08
7.66666	3.51931e-10	3.78451e-11	5.13608e-09	1.07894e-08	5.0113e-08	3.1164e-08	1.36325e-08
7.74999	7.04886e-11	5.20016e-10	1.50808e-08	3.50706e-08	3.74527e-07	6.31987e-09	1.48451e-08
7.83333	2.80148e-09	3.18067e-10	6.88638e-10	1.70212e-08	1.78269e-08	2.8703e-08	3.20561e-09
7.91666	1.04319e-09	1.89243e-10	3.28682e-08	9.36117e-08	1.63567e-08	5.26274e-09	2.49416e-09
7.99999	3.09996e-10	3.87901e-10	1.14985e-08	6.08496e-08	6.63888e-08	5.50274e-08	4.21669e-09
8.08333	1.17831e-09	4.46525e-10	6.28696e-08	2.93185e-08	1.71834e-07	2.14124e-09	9.3432e-09
8.16666	2.05207e-09	6.11016e-10	2.95605e-09	9.60856e-08	3.24851e-07	1.22352e-07	2.36113e-08
8.24999	1.2631e-09	9.47518e-10	4.89965e-08	6.8901e-08	1.5366e-07	4.13975e-09	4.86385e-08
8.33333	5.59519e-09	1.42082e-09	4.9918e-08	2.77438e-08	3.19397e-08	5.11873e-08	4.38318e-08
8.41666	7.45771e-09	5.808e-09	1.92221e-08	2.91086e-08	1.28713e-07	5.46312e-08	3.02499e-08
8.49999	1.87488e-08	1.21342e-08	8.54412e-09	2.78382e-08	2.66503e-07	8.39774e-08	5.70173e-08
8.58333	7.47205e-09	1.1845e-08	5.79729e-08	7.2288e-08	4.17958e-07	1.77004e-07	8.87914e-08
8.66666	3.41332e-08	1.03344e-08	1.05058e-07	2.03848e-08	1.53358e-07	8.37125e-08	8.12517e-08
8.74999	8.00643e-08	3.32368e-08	3.76142e-08	5.1889e-08	9.39931e-08	3.90785e-08	6.6403e-08
8.83333	4.14417e-08	2.9377e-09	2.33819e-07	3.0632e-07	9.71141e-09	1.69489e-07	1.64676e-07
8.91666	3.36773e-07	2.95505e-07	2.25518e-06	1.14498e-06	1.59426e-07	6.73694e-07	3.18193e-06
8.99999	8.71854e-07	7.4217e-07	4.73316e-06	4.06288e-06	2.31744e-06	2.29932e-06	5.24906e-06
9.08333	2.93428e-07	2.89982e-07	1.71453e-06	1.69362e-06	6.74201e-07	8.13012e-07	3.64656e-06
9.16666	7.61961e-09	2.75233e-11	5.19943e-07	3.48304e-07	4.51198e-07	5.76119e-08	2.45614e-07
9.24999	9.50873e-09	2.3959e-08	2.35253e-07	8.08092e-08	1.57622e-07	2.98773e-07	2.29514e-07
9.33333	1.56061e-09	1.54223e-09	9.29675e-08	2.49656e-07	2.16462e-07	9.92455e-08	2.64825e-07
9.41666	4.70341e-09	3.62873e-09	1.2506e-07	4.8969e-08	3.33758e-07	1.26635e-07	3.00915e-07
9.49999	1.65171e-10	2.61063e-09	3.01614e-07	1.38899e-07	1.12765e-07	2.24879e-07	1.07288e-07
9.58333	1.30156e-10	1.34365e-10	1.08199e-07	1.07629e-07	4.94391e-07	4.24543e-08	7.38778e-08
9.66666	8.72825e-10	7.48235e-10	2.3895e-07	1.55611e-07	4.44722e-07	4.35246e-07	5.65001e-08
9.74999	2.13422e-10	4.17222e-10	6.69672e-08	3.16054e-07	1.87615e-06	3.76765e-08	5.39721e-08
9.83333	6.41221e-10	7.72617e-10	4.32168e-08	1.8452e-07	2.9314e-07	5.18869e-07	9.71588e-08
9.91666	7.10479e-10	2.89655e-10	3.80543e-07	1.22357e-06	1.37031e-07	5.32027e-08	3.47238e-08
9.99999	9.23577e-10	3.14968e-10	8.82449e-08	3.11082e-07	2.53365e-07	6.20768e-07	1.12963e-07
10.0833	3.71388e-10	1.43175e-10	6.30495e-07	2.70682e-07	1.00557e-07	6.43867e-08	1.23161e-07
10.1667	2.8844e-10	1.87773e-10	7.09501e-08	4.00751e-07	1.59207e-07	1.02228e-06	2.4895e-07
10.25	1.10995e-09	3.13102e-10	3.49473e-07	4.97972e-07	1.64841e-07	1.30819e-07	3.82282e-07
10.3333	3.92115e-10	4.40461e-10	7.68682e-08	4.58936e-07	1.57208e-07	7.94905e-07	3.97988e-07
10.4167	2.22126e-09	4.91288e-10	3.11809e-07	4.17817e-07	1.92533e-07	7.3501e-07	4.83015e-07
10.5	5.02394e-10	9.39658e-10	2.27596e-07	7.38838e-08	1.50126e-07	5.492e-07	5.09885e-07
10.5833	1.69138e-09	1.09482e-09	5.11205e-07	1.52478e-07	2.70459e-07	9.72478e-07	5.97811e-07
10.6667	4.91057e-10	1.17033e-09	2.21932e-07	4.85074e-08	1.44373e-07	7.71722e-07	9.51732e-07
10.75	3.12605e-09	1.8081e-09	1.3477e-07	2.92732e-08	2.47015e-07	4.1986e-07	5.84103e-07
10.8333	5.79144e-10	1.1241e-09	1.0573e-06	5.07862e-07	2.77373e-07	7.94603e-07	1.43314e-06
10.9167	3.39585e-08	1.9844e-08	7.90064e-06	1.39268e-07	1.51545e-07	9.9934e-08	4.8616e-06
11	8.71387e-08	3.83643e-08	1.8422e-05	2.13277e-06	9.35574e-07	1.28516e-06	9.88749e-06
11.0833	4.93076e-08	2.19143e-08	1.28191e-05	5.86672e-07	5.89031e-08	1.053e-07	7.8177e-06
11.1667	5.39978e-10	9.32817e-10	3.84348e-06	1.25444e-06	1.34601e-07	6.56002e-07	3.05193e-06
11.25	1.84125e-09	1.95904e-09	1.69349e-06	2.62982e-07	1.42133e-07	3.31432e-07	1.07368e-06
11.3333	3.27547e-10	1.18077e-09	1.50466e-07	5.42058e-07	1.06673e-07	4.17843e-07	1.28573e-06
11.4167	2.05276e-10	5.34916e-10	1.05102e-06	1.91942e-07	4.10884e-07	5.94239e-07	6.62843e-07
11.5	4.94155e-10	6.33763e-10	5.45401e-07	1.36096e-07	1.26154e-07	2.38552e-07	1.42825e-07
11.5833	2.91551e-10	4.14523e-10	2.28409e-08	6.35275e-07	3.66446e-07	4.32789e-07	2.13419e-07
11.6667	6.09165e-10	5.62872e-10	4.64956e-07	3.63255e-07	3.62863e-07	2.96605e-07	6.57872e-08
11.75	4.80281e-10	6.11475e-10	6.20274e-07	1.41095e-06	1.79993e-08	2.15279e-07	3.07431e-08
11.8333	1.09217e-09	3.43228e-10	1.17759e-07	5.82231e-07	4.13096e-07	3.59349e-07	1.62705e-08
11.9167	1.00446e-09	3.87785e-10	1.01493e-06	2.63758e-06	2.5472e-07	2.83695e-07	8.68273e-09
12	5.46892e-10	1.51531e-10	1.1138e-07	3.55794e-07	2.53165e-07	2.52991e-07	9.59931e-10
12.0833	1.71991e-09	1.02757e-10	6.08961e-07	2.14319e-07	2.61318e-07	5.41791e-07	1.99435e-08
12.1667	2.27221e-09	5.74433e-11	5.25625e-07	1.427e-07	4.56574e-07	8.21988e-08	1.50735e-08
12.25	1.82324e-09	7.71528e-12	1.62537e-07	2.4198e-07	3.09743e-07	2.14329e-07	5.13191e-08
12.3333	1.52765e-09	3.35217e-10	5.18691e-07	2.72005e-07	3.97961e-07	6.3977e-09	2.88532e-08
12.4167	1.96733e-09	1.0519e-09	4.20929e-08	5.72509e-07	5.66956e-07	1.37299e-07	5.24742e-08
12.5	6.49576e-10	2.45497e-09	4.3492e-08	2.37508e-07	3.21372e-07	1.13406e-07	8.00173e-08
12.5833	2.51914e-09	2.81626e-09	2.90795e-07	6.46695e-07	5.84766e-07	1.29358e-07	6.57171e-08
12.6667	7.43398e-09	5.69661e-09	3.45823e-07	7.64128e-08	5.58048e-07	4.38725e-07	1.80226e-07
12.75	1.66074e-08	2.95824e-09	4.43228e-07	2.81027e-07	5.86654e-07	3.91646e-07	1.02737e-07
12.8333	1.34311e-08	4.98349e-09	1.54822e-06	2.62757e-08	8.25854e-07	6.74777e-07	3.88965e-07
12.9167	6.59139e-08	3.45611e-08	5.44142e-06	2.38604e-06	2.99849e-06	4.68664e-06	2.14478e-06
13	8.32261e-08	5.70554e-08	1.3147e-05	6.23211e-06	4.53675e-06	7.59312e-06	3.95322e-06
13.0833	3.41383e-08	2.68741e-08	1.45857e-05	1.60989e-06	3.00629e-06	3.85781e-06	2.66798e-06
13.1667	8.70752e-09	3.33076e-09	9.59264e-06	4.27498e-08	8.27347e-07	5.45379e-07	8.46206e-07
13.25	6.40013e-11	4.65247e-09	1.58737e-06	1.39668e-07	6.07409e-07	3.87425e-07	8.12887e-08
13.3333	5.42679e-09	3.62946e-09	3.84056e-07	1.43837e-07	4.47334e-07	3.15196e-07	2.99762e-07
13.4167	9.46845e-12	3.6435e-09	1.3749e-07	7.99179e-07	7.02624e-07	2.50135e-07	1.51657e-07
13.5	3.87529e-09	5.1365e-09	1.71696e-07	2.23511e-07	6.18174e-07	2.30981e-07	4.09977e-08
13.5833	1.03143e-09	4.80675e-09	2.90389e-07	1.15754e-06	7.03802e-07	2.28102e-07	5.59913e-08
13.6667	1.79041e-09	4.69708e-09	3.82343e-07	1.50217e-07	2.83621e-06	2.59741e-07	1.4764e-08
13.75	1.10307e-09	5.40481e-09	4.89832e-07	9.15234e-07	3.27647e-06	1.95701e-07	2.25666e-08
13.8333	1.8917e-10	4.89554e-09	1.34319e-07	4.55747e-08	2.40094e-06	3.01927e-07	3.33318e-09
13.9167	1.13371e-09	4.1237e-09	4.52607e-07	5.06345e-07	7.34353e-07	2.12412e-07	8.24541e-09
14	1.45598e-10	2.18185e-09	2.83696e-08	1.43489e-07	1.33825e-07	3.16023e-07	4.86301e-09
14.0833	2.4878e-09	7.92544e-10	3.53267e-07	4.14485e-07	1.99049e-07	5.05943e-07	3.85092e-09
14.1667	1.76873e-09	7.57024e-10	3.43368e-10	3.53451e-07	7.25393e-09	2.6098e-07	9.97751e-09
14.25	1.04263e-10	2.99598e-10	1.28856e-07	6.11179e-07	1.47331e-07	1.79973e-07	1.06736e-08
14.3333	1.32499e-09	7.30141e-11	4.14621e-10	3.64816e-07	7.03315e-08	9.66104e-08	8.95891e-09
14.4167	4.20314e-09	3.0724e-10	4.79594e-08	1.28571e-06	1.17847e-07	1.29291e-07	2.026e-08
14.5	5.59276e-09	5.57604e-10	4.07621e-08	5.5436e-07	1.6381e-07	8.32683e-09	6.82325e-09
14.5833	4.42012e-10	4.32473e-10	3.29903e-08	1.54307e-06	1.75867e-07	8.07694e-08	7.94096e-09
14.6667	7.81514e-09	2.22476e-09	3.43583e-07	9.74259e-07	3.05966e-07	2.27778e-07	5.27766e-09
14.75	9.96081e-09	9.32097e-10	1.83071e-07	1.00004e-06	3.06779e-07	7.5563e-08	8.52572e-10
14.8333	6.2132e-09	6.59999e-09	1.0081e-06	1.19605e-06	5.80105e-07	4.3924e-07	1.77667e-08
14.9167	5.28824e-08	5.61893e-08	5.59866e-06	4.05308e-06	3.30993e-06	2.79861e-06	1.44703e-07
15	8.06825e-08	9.15485e-08	7.14804e-06	7.35744e-06	5.38095e-06	4.15573e-06	4.48348e-07
15.0833	4.07575e-08	5.36324e-08	4.08989e-06	5.26227e-06	3.11557e-06	2.33472e-06	3.77729e-07
15.1667	5.69953e-09	5.26102e-09	2.39044e-06	1.5141e-06	5.97951e-07	2.77455e-07	1.42055e-07
15.25	1.65824e-10	2.61645e-09	5.17196e-07	1.4093e-06	2.45694e-07	1.26507e-07	3.59209e-09
15.3333	1.59616e-09	3.27419e-09	3.0439e-07	1.38659e-06	3.54864e-07	1.01649e-07	7.06945e-08
15.4167	8.4567e-11	3.91207e-10	1.59838e-07	1.4802e-06	3.69157e-07	3.88612e-08	2.96103e-08
15.5	6.96045e-10	2.76251e-09	1.47041e-06	1.30396e-06	3.3683e-07	2.69589e-08	8.37171e-09
15.5833	2.334e-10	1.43753e-09	2.41112e-07	1.51544e-06	4.24785e-07	5.22145e-08	2.52555e-08
15.6667	1.84445e-10	1.17359e-09	1.5189e-06	1.18139e-06	1.81125e-06	1.88401e-08	2.97586e-10
15.75	1.41327e-10	1.79472e-09	1.20146e-06	1.38691e-06	2.64538e-06	6.53443e-08	2.21469e-08
15.8333	2.55856e-12	1.415e-09	4.5133e-07	1.3885e-06	1.51707e-06	2.85238e-08	1.73818e-09
15.9167	9.07571e-11	1.19922e-09	1.754e-06	1.77092e-06	4.74181e-07	6.36819e-08	1.3491e-08
16	4.52529e-11	6.56039e-10	1.88052e-08	2.38681e-06	1.06304e-07	4.49203e-08	1.4622e-09
16.0833	6.25102e-10	6.49112e-10	1.22615e-06	5.18839e-07	4.7777e-08	1.83963e-07	5.84089e-09
16.1667	6.77963e-10	6.09133e-11	6.60302e-07	2.27789e-07	3.45589e-08	6.1064e-08	2.46358e-09
16.25	6.81957e-11	4.21867e-10	3.05106e-07	3.63248e-07	5.12431e-09	5.5475e-08	4.56636e-09
16.3333	4.83858e-10	1.1957e-10	1.16486e-06	1.39063e-08	1.1322e-08	3.88965e-08	7.38117e-09
16.4167	2.51336e-09	4.51938e-10	1.191e-07	5.36245e-07	1.70399e-08	1.20986e-08	6.90497e-09
16.5	1.16646e-09	7.10091e-10	4.64155e-07	3.23728e-07	2.68512e-08	4.9778e-09	1.85269e-08
16.5833	2.0559e-10	5.65009e-10	7.68271e-07	5.55949e-07	1.41929e-09	9.33026e-09	5.40442e-09
16.6667	1.46238e-09	1.60306e-09	7.16574e-08	1.01999e-06	5.63779e-08	4.3508e-08	2.36201e-08
16.75	7.9757e-10	2.40472e-10	4.4478e-07	6.99751e-07	1.0768e-07	1.96531e-08	1.4801e-08
16.8333	1.7418e-10	3.96727e-09	1.46659e-06	1.43927e-06	1.57783e-07	9.52422e-08	5.31283e-08
16.9167	1.93519e-09	2.0805e-08	8.2187e-06	7.53466e-06	1.14745e-06	8.0667e-07	4.22738e-07
17	3.61958e-09	2.58782e-08	2.38323e-05	1.25054e-05	1.94513e-06	1.27905e-06	5.64803e-07
17.0833	1.15494e-09	1.17821e-08	2.88329e-05	8.14719e-06	1.02183e-06	7.53199e-07	4.31833e-07
17.1667	6.57619e-10	9.44148e-10	1.4744e-05	1.1264e-06	1.93858e-07	7.15618e-08	2.65181e-07
17.25	7.03618e-10	4.11609e-10	4.80652e-06	1.11982e-06	2.63972e-08	4.24545e-08	5.15214e-08
17.3333	3.1114e-11	7.39268e-10	3.35371e-06	1.03993e-06	1.63117e-07	2.7201e-08	4.04904e-08
17.4167	1.88089e-10	1.14021e-10	1.67467e-06	7.12554e-07	3.65485e-08	9.95432e-09	9.19707e-08
17.5	1.43141e-10	6.55892e-10	1.92018e-06	6.47197e-07	7.76361e-08	1.10849e-08	5.70471e-09
17.5833	1.44046e-10	1.10359e-10	6.38386e-07	5.47255e-07	1.07158e-07	4.87269e-09	2.05357e-08
17.6667	1.5362e-10	1.95357e-10	5.79893e-07	4.58579e-07	2.25504e-07	5.51575e-09	2.88508e-09
17.75	5.93099e-11	1.26057e-10	5.6175e-07	3.74018e-07	4.94459e-07	6.36899e-09	5.96039e-09
17.8333	5.94333e-11	1.24726e-10	1.263e-07	5.8555e-07	1.86419e-07	3.94244e-09	1.89687e-11
17.9167	7.76043e-11	1.48072e-10	7.94615e-07	8.71262e-07	4.43781e-08	1.00155e-08	2.95937e-09
18	1.00353e-10	1.42776e-10	3.73784e-08	9.37271e-07	7.30636e-09	1.96328e-08	1.49978e-09
18.0833	1.05324e-10	6.19515e-11	6.62091e-07	4.26171e-07	1.99184e-09	3.57141e-08	9.49053e-10
18.1667	4.71795e-11	1.80722e-10	6.03819e-07	1.32889e-07	8.36566e-09	1.75676e-08	5.61311e-09
18.25	1.30662e-11	4.9155e-11	1.67959e-07	7.77492e-08	8.4051e-09	2.75278e-08	3.5705e-09
18.3333	8.28401e-11	1.52886e-10	1.11817e-06	2.81919e-08	6.52644e-09	1.32085e-08	7.09535e-09
18.4167	3.95647e-11	6.691e-11	4.12801e-07	7.65915e-08	4.41528e-09	6.48922e-09	5.12426e-09
18.5	2.68852e-10	1.90417e-11	4.59993e-07	5.92316e-08	5.16432e-09	3.70365e-09	2.53732e-09
18.5833	8.05412e-11	5.85919e-11	1.04191e-06	7.83672e-08	2.60327e-09	4.44322e-09	2.0903e-09
18.6667	8.12745e-11	5.64704e-11	5.64111e-07	3.49955e-07	7.60599e-09	1.86301e-09	5.75894e-09
18.75	1.67265e-10	1.16772e-10	3.78047e-07	1.82746e-07	1.63133e-08	5.94121e-10	9.50095e-09
18.8333	5.3043e-11	1.81839e-10	3.79115e-06	5.9258e-07	5.86441e-09	1.59459e-08	2.5665e-08
18.9167	1.55988e-10	7.71733e-10	2.33058e-05	2.79378e-06	8.7824e-08	6.33136e-08	1.64875e-07
19	4.94197e-10	2.09163e-09	5.16386e-05	4.09576e-06	1.41931e-07	4.24512e-08	6.27579e-07
19.0833	1.92023e-10	2.06846e-09	5.26787e-05	2.84102e-06	6.10945e-08	4.50631e-08	5.24467e-07
19.1667	1.02047e-10	5.27665e-10	2.56056e-05	4.71083e-07	4.83458e-08	2.05731e-08	8.25214e-08
19.25	4.33774e-10	7.39147e-11	5.44052e-06	2.25735e-07	1.802e-09	3.41662e-09	5.64279e-08
19.3333	1.22954e-10	5.60672e-11	3.35407e-06	2.4117e-07	7.568e-09	4.15259e-09	4.78643e-08
19.4167	7.67055e-11	1.15734e-11	1.69238e-06	8.61879e-08	4.86661e-10	2.41159e-09	5.29116e-08
19.5	4.17064e-11	4.16464e-11	1.00693e-06	1.08507e-07	1.89007e-09	3.66299e-09	9.55488e-09
19.5833	3.6879e-11	2.05669e-11	4.1189e-07	8.58264e-08	3.34906e-10	5.26151e-09	8.51243e-09
19.6667	1.6899e-11	1.20663e-11	2.70294e-07	5.55818e-08	9.65539e-10	8.31786e-09	9.34938e-09
19.75	1.0649e-12	1.76571e-11	1.89123e-07	5.43357e-08	1.49358e-09	5.35389e-09	1.71202e-09
19.8333	3.53538e-11	4.1501e-12	4.90552e-08	3.89918e-08	3.68814e-10	1.56327e-08	7.58303e-09
19.9167	2.30766e-11	5.92805e-11	1.6454e-07	1.28468e-07	1.95005e-09	1.79546e-11	1.25955e-08
20	1.26706e-10	7.35243e-11	1.75656e-08	2.44304e-09	2.66816e-10	7.22294e-09	4.26774e-09
20.0833	1.78197e-10	3.02119e-11	1.4757e-07	5.87805e-08	4.99052e-11	1.24653e-08	1.8602e-08
20.1667	8.12444e-11	2.9219e-10	2.35828e-07	1.84286e-09	2.93789e-09	2.22051e-09	9.167e-09
20.25	3.35883e-10	2.69971e-10	4.61494e-08	6.36076e-08	2.33464e-09	2.09658e-08	1.94193e-08
20.3333	1.62797e-10	4.52421e-11	4.48865e-07	2.19005e-08	3.29536e-09	1.54432e-08	1.88918e-09
20.4167	7.50851e-11	6.92768e-10	2.28474e-07	2.26845e-08	1.50388e-08	7.47098e-09	2.50059e-08
20.5	2.09232e-10	6.90574e-10	2.20082e-07	3.23141e-08	2.08113e-09	2.03037e-08	2.33654e-08
20.5833	3.01638e-10	8.40335e-11	7.52214e-07	1.36039e-08	9.89234e-09	1.89425e-09	2.9683e-08
20.6667	5.36402e-10	5.05174e-10	5.40686e-07	2.8266e-08	1.97251e-08	6.63407e-09	1.44437e-08
20.75	3.83685e-10	3.41454e-10	1.39316e-07	2.63008e-08	1.13955e-09	2.69995e-09	4.15463e-09
20.8333	7.27322e-10	9.05758e-10	2.46088e-06	4.01588e-08	1.54692e-08	2.22462e-09	3.21183e-08
20.9167	2.13873e-09	3.44416e-09	1.44039e-05	1.61457e-07	2.33266e-08	5.69993e-08	1.56585e-07
21	2.25542e-09	4.80803e-09	3.10728e-05	1.94813e-07	7.87264e-09	1.22139e-07	2.0945e-07
21.0833	1.27637e-09	3.89923e-09	3.10421e-05	1.18209e-07	1.03636e-08	6.29662e-08	2.71086e-07
21.1667	2.46394e-10	7.61839e-10	1.41358e-05	2.33879e-09	7.23012e-09	1.25234e-09	3.17767e-08
21.25	1.75727e-11	2.39334e-10	2.37283e-06	5.09075e-08	2.50387e-08	8.4829e-09	4.80384e-08
21.3333	2.18227e-10	6.41837e-10	1.41309e-06	5.49901e-09	1.17968e-08	1.41752e-09	4.16046e-08
21.4167	3.44322e-11	6.23851e-11	8.1419e-07	9.35256e-08	3.18873e-09	1.09914e-08	1.28407e-08
21.5	4.14697e-10	8.69908e-11	2.37387e-07	5.34538e-08	2.16036e-08	1.18403e-08	9.30691e-08
21.5833	2.38019e-10	2.03927e-11	1.32392e-07	8.32622e-08	1.20901e-09	1.18616e-08	2.21564e-08
21.6667	1.31894e-10	1.49693e-10	3.91797e-08	1.26885e-07	8.78744e-09	1.85845e-08	3.74528e-08
21.75	4.47128e-10	2.20806e-10	3.94469e-08	4.42761e-08	8.08751e-09	2.18379e-08	4.29504e-08
21.8333	9.49872e-11	8.10148e-12	1.69577e-08	2.48971e-07	4.36328e-09	2.46075e-08	1.87678e-08
21.9167	5.22947e-11	1.1225e-10	1.97358e-08	1.81442e-07	2.2914e-08	3.17924e-08	1.12779e-08
22	2.95872e-10	5.90361e-11	5.6648e-10	5.37755e-07	2.22626e-08	3.00427e-08	1.52491e-08
22.0833	2.47723e-10	1.84572e-11	2.73299e-08	3.73294e-07	3.91936e-09	5.32391e-08	6.04542e-09
22.1667	1.26814e-11	2.3262e-12	5.90297e-08	8.04549e-08	4.94302e-08	5.15902e-08	2.46115e-09
22.25	3.5142e-11	4.06497e-11	2.46586e-08	1.65595e-07	1.85475e-08	1.97682e-08	7.80008e-09
22.3333	1.29054e-10	3.4856e-11	1.10895e-07	3.37502e-08	3.55219e-08	3.32272e-08	3.17158e-09
22.4167	2.63253e-10	1.26409e-13	2.43169e-08	1.02663e-07	9.97878e-08	1.94827e-09	1.81833e-08
22.5	6.03966e-11	3.43638e-11	4.21502e-08	4.38362e-08	1.8971e-09	6.32622e-09	1.2158e-08
22.5833	1.03038e-10	5.82872e-11	1.69611e-07	4.27371e-08	6.73267e-08	3.06838e-09	2.10798e-08
22.6667	2.05754e-10	3.27221e-11	1.10325e-07	6.11459e-08	4.33381e-08	4.43282e-09	2.76397e-08
22.75	8.99582e-11	5.96631e-11	6.86338e-08	1.01132e-09	1.04699e-08	4.45171e-09	1.97336e-08
22.8333	1.00988e-09	3.14864e-10	9.64823e-07	5.41274e-08	1.54916e-07	1.28248e-08	2.09713e-08
22.9167	2.07082e-09	6.8817e-10	4.36107e-06	2.54292e-07	3.42274e-07	3.57008e-08	2.18792e-08
23	2.17062e-09	5.232e-10	9.52336e-06	5.22049e-07	3.85563e-07	3.8294e-08	1.86019e-07
23.0833	7.99226e-10	1.05856e-10	1.01606e-05	3.09778e-07	2.38907e-07	6.08238e-08	1.32942e-07
23.1667	1.31377e-10	2.77033e-13	4.3893e-06	7.46824e-08	5.59192e-08	1.91591e-08	2.51598e-08
23.25	2.30945e-10	3.2021e-11	6.75928e-07	2.13307e-08	1.15713e-08	5.63409e-09	1.06513e-08
23.3333	1.34031e-10	2.2922e-11	4.48541e-07	3.91551e-08	2.80261e-10	8.7673e-09	2.52993e-08
23.4167	1.21199e-10	3.66469e-11	2.98357e-07	7.54693e-08	1.27637e-08	5.34976e-09	4.84751e-09
23.5	2.9713e-10	7.29143e-12	1.62696e-07	4.86785e-08	1.65295e-08	3.15563e-09	4.82325e-08
23.5833	2.96215e-11	1.22593e-10	4.39075e-08	1.98234e-07	3.37559e-09	3.21892e-10	2.07382e-08
23.6667	2.92023e-10	4.66628e-11	3.48181e-08	1.24463e-07	9.20333e-08	1.25127e-09	1.68108e-08
23.75	1.45601e-11	2.2844e-11	9.32975e-09	2.05931e-07	1.34537e-07	3.32547e-09	3.30707e-08
23.8333	2.44917e-10	4.0969e-11	6.6364e-10	3.05342e-07	1.50408e-07	8.50846e-10	6.03684e-09
23.9167	3.04712e-10	1.0229e-10	5.56971e-10	3.65144e-07	7.36141e-08	1.98198e-08	2.76275e-08
24	5.67798e-11	9.20403e-12	8.98836e-10	5.99296e-07	4.12254e-08	1.62142e-08	9.83679e-09
24.0833	9.51054e-11	7.20505e-11	9.41762e-09	3.77798e-07	1.77878e-08	1.34204e-08	8.52401e-09
24.1667	2.53907e-10	5.46368e-11	2.59371e-08	5.69394e-08	7.6243e-08	2.68147e-08	2.39734e-08
24.25	8.17861e-11	2.07588e-11	2.13824e-08	1.1332e-07	1.58009e-08	1.45978e-09	1.38346e-08
24.3333	1.60688e-11	1.05017e-10	3.22719e-08	4.86397e-08	5.03598e-08	7.14801e-09	2.55546e-08
24.4167	4.85863e-11	8.88074e-11	7.11852e-09	5.81026e-08	9.65773e-08	3.65166e-09	2.79448e-08
24.5	6.87584e-11	1.21917e-11	2.60456e-09	3.75247e-08	6.93572e-09	1.68451e-09	1.14573e-08
24.5833	2.8492e-11	1.05265e-10	6.82929e-09	2.99616e-08	5.9245e-08	7.45786e-09	3.5515e-08
24.6667	2.13797e-10	7.03318e-11	1.94875e-08	1.31326e-08	7.08245e-08	2.72596e-09	5.45348e-08
24.75	1.95629e-10	2.117e-12	2.28321e-08	4.0861e-08	1.28137e-08	2.56647e-09	4.4993e-08
24.8333	2.96897e-11	2.37075e-10	2.37836e-07	6.09052e-09	2.09485e-07	5.41072e-09	1.7091e-07
24.9167	6.03717e-10	9.41672e-10	1.03946e-06	1.42393e-07	5.87128e-07	4.17403e-08	2.98594e-07
25	1.63439e-09	1.23303e-09	1.9122e-06	1.64085e-07	7.75982e-07	7.4589e-08	2.48564e-07
25.0833	1.73943e-09	5.91891e-10	2.25832e-06	5.18362e-08	4.58353e-07	6.50691e-08	1.56375e-07
25.1667	4.72938e-10	3.56631e-11	9.29251e-07	4.83186e-08	1.10511e-07	7.79783e-09	9.39187e-08
25.25	4.96829e-11	9.0832e-12	1.10711e-07	2.12844e-08	1.05657e-08	9.27884e-09	1.02571e-08
25.3333	4.908e-11	1.23638e-12	9.91273e-08	5.09709e-08	7.18767e-09	5.53011e-09	7.98569e-09
25.4167	8.72476e-12	1.1579e-11	2.04763e-08	3.75544e-08	8.52459e-09	3.18989e-09	2.99483e-09
25.5	5.44139e-11	3.09766e-11	3.4748e-08	3.58939e-08	9.23952e-10	4.75184e-10	6.54855e-09
25.5833	8.51391e-11	6.85132e-11	9.14677e-09	4.3182e-08	2.42762e-08	2.72957e-09	1.02912e-08
25.6667	9.09121e-11	2.95526e-11	2.77001e-08	3.23276e-08	6.19483e-08	1.60201e-09	1.01703e-08
25.75	1.5478e-10	5.97313e-11	2.80017e-09	6.53597e-08	1.44041e-07	3.8519e-09	2.24068e-08
25.8333	2.93945e-10	8.40856e-12	1.29826e-08	7.44486e-08	2.867e-07	8.57164e-10	8.05865e-09
25.9167	6.0539e-10	5.19434e-11	3.09699e-10	1.61897e-07	1.63378e-07	3.34506e-09	1.66422e-08
26	1.629e-10	2.09154e-11	7.21841e-09	2.23974e-07	2.47524e-08	2.49838e-09	1.26269e-08
26.0833	3.97638e-10	2.51498e-11	4.27475e-10	1.33063e-07	9.05673e-08	9.28729e-09	1.28958e-08
26.1667	6.17805e-10	5.04938e-11	5.34629e-09	1.62144e-08	7.23261e-08	1.6508e-08	3.26915e-08
26.25	2.75167e-10	5.23429e-11	5.9792e-09	7.08902e-08	3.04122e-08	1.3021e-09	1.87319e-08
26.3333	2.91833e-10	7.66516e-13	2.58035e-09	2.32168e-08	5.45009e-08	1.05822e-08	3.0756e-08
26.4167	3.99618e-10	5.65031e-11	2.70396e-09	1.56861e-08	2.79003e-08	1.21933e-09	4.02812e-08
26.5	4.02714e-11	4.26857e-11	1.01576e-10	1.85399e-08	2.61846e-09	3.20079e-09	1.84216e-08
26.5833	3.7777e-10	4.79794e-12	6.70213e-09	5.37884e-09	2.53035e-09	2.26457e-09	5.50269e-08
26.6667	8.94251e-10	4.64256e-12	7.3259e-09	3.2687e-10	8.68071e-09	7.45241e-09	8.09963e-08
26.75	3.19083e-10	3.05086e-11	7.24385e-09	1.40548e-08	3.02732e-09	2.50211e-09	3.07627e-08
26.8333	1.60241e-10	2.60011e-12	3.66696e-08	3.66059e-08	4.94355e-08	2.60924e-08	1.24411e-07
26.9167	1.41444e-09	4.06362e-11	1.04726e-07	7.81489e-08	1.18918e-07	2.19223e-08	4.42975e-07
27	1.32015e-09	9.13358e-11	2.461e-07	6.86769e-08	1.47071e-07	1.33077e-08	6.89152e-07
27.0833	3.50402e-10	5.80572e-11	6.52002e-07	1.3888e-07	1.29684e-07	1.4604e-08	3.95907e-07
27.1667	1.89929e-10	2.74968e-11	4.16423e-07	5.42008e-08	5.38182e-08	6.10846e-09	9.37572e-08
27.25	2.16644e-10	2.06754e-11	8.24103e-08	2.45004e-08	7.65059e-09	5.01152e-10	2.2897e-09
27.3333	1.07891e-10	7.18854e-11	4.40594e-08	4.04412e-08	2.40299e-09	2.04985e-09	8.47557e-09
27.4167	6.57968e-11	1.21877e-11	2.50964e-08	1.01062e-08	5.43922e-10	2.32065e-09	5.32307e-09
27.5	7.06555e-12	1.03751e-10	3.3707e-08	3.38155e-08	4.60208e-09	7.68119e-10	5.9789e-09
27.5833	2.90096e-12	6.77009e-11	2.34108e-08	5.64482e-10	5.9159e-09	2.7211e-09	9.41454e-10
27.6667	2.16958e-11	8.95337e-11	3.10456e-08	6.00221e-09	1.17896e-08	1.15896e-09	7.16599e-09
27.75	8.37996e-11	1.79978e-10	4.28772e-08	1.46945e-09	6.17973e-08	2.62526e-09	1.19297e-08
27.8333	1.51765e-10	2.00551e-11	8.67782e-09	5.68408e-08	1.1255e-07	2.72919e-09	1.28385e-08
27.9167	1.02674e-10	1.48449e-10	2.29786e-08	9.44333e-08	6.60382e-08	4.2244e-09	1.63685e-08
28	3.53366e-10	4.64711e-11	2.06908e-08	7.62684e-08	1.31061e-08	1.73685e-09	6.64572e-09
28.0833	1.79027e-10	2.43167e-11	2.80112e-09	1.53162e-07	7.62323e-08	4.35567e-09	4.23417e-09
28.1667	1.41579e-11	3.60924e-11	3.37384e-09	6.54513e-08	4.90821e-08	3.95512e-09	1.38416e-09
28.25	3.01115e-10	1.7025e-11	1.2299e-10	2.44275e-08	2.99853e-08	1.87484e-09	1.75175e-10
28.3333	2.58337e-10	2.67591e-11	4.60307e-10	6.13412e-08	8.77317e-08	1.47222e-08	6.46092e-09
28.4167	1.55456e-11	6.4443e-11	2.38493e-09	3.48588e-09	4.66103e-08	2.36312e-09	9.71437e-09
28.5	2.05753e-10	8.31161e-11	3.94714e-09	4.40459e-08	4.4062e-09	2.81477e-09	1.50944e-09
28.5833	3.90272e-10	4.81589e-11	6.12553e-09	1.56775e-08	8.50713e-09	4.74616e-09	8.34768e-09
28.6667	2.10315e-10	1.01553e-10	1.13614e-08	8.53459e-09	1.01322e-08	4.26946e-09	4.05624e-09
28.75	5.70001e-11	4.63184e-11	3.62616e-09	6.58132e-09	4.14417e-09	1.21486e-09	2.47898e-09
28.8333	6.87908e-10	5.22423e-11	6.34887e-08	1.54421e-08	8.30249e-09	1.34401e-08	3.98639e-08
28.9167	1.29248e-09	2.93958e-10	1.15861e-07	5.93933e-08	7.73323e-08	1.43173e-08	2.2648e-07
29	1.07004e-09	5.12891e-10	2.19342e-07	8.01495e-08	1.56722e-07	1.30842e-08	1.91481e-07
29.0833	7.14116e-10	4.67992e-10	4.56428e-07	4.82477e-08	1.30014e-07	2.65325e-08	7.30875e-08
29.1667	4.45883e-10	6.71792e-11	2.87843e-07	1.42692e-10	4.79951e-08	2.6136e-08	8.19111e-08
29.25	5.79936e-11	1.29078e-10	1.42721e-08	2.82928e-08	2.14956e-09	4.84243e-09	1.28645e-08
29.3333	1.99657e-10	1.7706e-10	7.14948e-08	9.97742e-09	5.35288e-09	1.93642e-09	1.21195e-08
29.4167	1.93967e-10	3.28621e-13	3.7579e-08	1.01204e-08	1.48488e-09	3.15711e-09	3.55625e-09
29.5	1.56045e-12	1.15644e-10	1.86155e-08	1.75677e-08	1.08234e-09	1.82463e-09	1.53615e-09
29.5833	1.71599e-10	8.54086e-11	5.29989e-08	3.20537e-09	2.24135e-09	6.71922e-10	1.88475e-08
29.6667	1.68055e-10	1.29922e-11	4.48611e-09	4.10381e-09	3.13449e-10	1.35685e-09	1.48251e-08
29.75	8.99369e-11	7.47907e-12	4.90157e-08	9.69353e-09	1.17333e-08	2.71041e-09	3.30933e-09
29.8333	5.76279e-11	8.13631e-12	1.69278e-08	4.8448e-08	2.17049e-08	2.05716e-09	2.14843e-08
29.9167	3.49162e-10	2.70701e-11	2.95397e-08	2.4063e-08	1.31164e-08	1.78519e-08	1.58387e-08
30	6.43066e-10	2.02274e-11	3.5907e-08	2.04826e-09	4.26021e-09	7.12964e-09	2.07548e-08
30.0833	4.3111e-10	1.07502e-10	1.47462e-08	2.90182e-08	2.3053e-08	2.07988e-09	2.09201e-08
30.1666	4.11446e-11	2.88169e-11	1.44561e-08	4.83058e-08	2.41204e-08	4.01558e-09	1.61341e-08
30.25	6.20785e-10	7.65295e-11	8.10902e-09	3.27968e-09	1.06606e-08	1.52804e-09	1.51041e-08
30.3333	5.29655e-10	1.91855e-10	5.22077e-09	4.69901e-08	4.65603e-08	2.53898e-09	5.44103e-09
30.4166	1.69067e-10	8.29807e-11	8.52969e-09	4.60658e-09	3.06805e-08	2.31455e-09	3.74935e-09
30.5	1.16642e-09	2.48697e-11	1.16232e-08	3.66398e-08	6.52442e-09	8.57946e-10	8.76021e-11
30.5833	1.18422e-09	1.68281e-10	8.02672e-09	2.82749e-08	6.73443e-09	1.1582e-08	4.79317e-10
30.6666	3.45293e-11	1.16552e-10	4.36993e-08	7.74554e-09	1.23882e-08	7.71062e-09	4.68384e-09
30.75	1.40483e-09	2.65663e-11	6.38181e-09	4.01338e-08	7.89731e-10	3.55174e-09	8.52005e-09
30.8333	5.03095e-09	4.62561e-10	2.99457e-08	2.29359e-08	1.74929e-08	2.80607e-08	5.50907e-08
30.9166	7.07988e-09	9.69562e-10	9.69808e-08	4.36704e-08	7.99839e-08	3.2427e-08	1.08043e-07
31	7.29556e-09	9.79162e-10	2.08913e-07	4.98023e-08	1.16495e-07	2.47396e-08	2.38721e-08
31.0833	6.12314e-09	5.87754e-10	2.95887e-07	2.2106e-08	7.52123e-08	2.20527e-08	2.80945e-09
31.1666	2.87933e-09	1.55826e-10	1.65753e-07	2.1168e-09	2.04957e-08	1.0118e-08	3.33064e-09
31.25	6.90525e-10	2.8332e-11	7.80259e-09	1.88526e-08	1.67317e-09	1.13871e-09	2.37306e-08
31.3333	8.99372e-11	3.63214e-11	3.32674e-08	1.39887e-08	3.42253e-09	1.61917e-09	5.78668e-09
31.4166	2.69139e-11	1.26462e-10	3.86257e-08	2.65194e-09	2.72438e-11	5.16861e-10	2.22709e-08
31.5	2.02781e-10	7.47537e-11	1.23834e-08	5.12913e-09	4.24099e-09	6.13416e-10	3.92668e-08
31.5833	1.47805e-10	7.02855e-12	4.08248e-08	3.41819e-08	3.76391e-10	1.26209e-09	5.59152e-09
31.6666	5.05122e-11	8.56902e-11	2.26933e-09	8.30756e-09	3.5157e-09	4.51102e-10	2.66512e-09
31.75	7.57992e-11	2.8435e-11	4.86393e-08	3.26216e-08	2.42557e-09	4.0299e-09	5.60733e-09
31.8333	3.27079e-11	4.63985e-11	1.03223e-08	4.77837e-08	2.42093e-09	3.84805e-09	1.07796e-08
31.9166	5.3421e-11	8.82985e-11	3.28448e-08	4.70635e-09	5.85636e-09	7.47238e-09	4.47284e-09
32	1.25222e-10	5.28646e-12	1.11847e-08	5.07508e-08	1.70086e-09	1.80054e-09	2.17991e-08
32.0833	2.95862e-10	4.88257e-11	3.52253e-08	7.3042e-09	6.97957e-09	9.23885e-09	2.61069e-08
32.1666	9.54029e-11	6.50012e-12	1.99199e-08	3.97867e-09	9.78956e-09	8.95194e-09	2.72707e-08
32.25	7.17469e-12	5.29564e-12	1.23379e-08	9.63036e-11	8.52157e-10	1.97283e-10	2.37211e-08
32.3333	2.50013e-11	4.57508e-11	1.37841e-08	1.49643e-08	1.07998e-08	2.59431e-09	1.50558e-08
32.4166	4.57055e-11	3.10402e-12	6.92775e-09	1.24747e-08	6.15929e-09	1.30703e-10	7.96813e-09
32.5	4.00317e-10	1.92106e-11	3.83963e-09	6.28734e-09	2.59097e-09	7.58996e-10	2.16928e-09
32.5833	5.8977e-10	3.0135e-11	1.0691e-09	2.55866e-08	1.57769e-09	2.64953e-10	3.23015e-09
32.6666	7.90568e-11	3.58188e-12	1.5746e-08	1.75199e-10	6.88277e-09	2.48274e-10	6.14801e-09
32.75	7.47786e-10	7.29836e-11	4.1485e-09	3.00979e-08	7.77434e-10	1.61822e-09	4.31353e-09
32.8333	3.46686e-09	1.85113e-10	5.17447e-08	2.97727e-08	1.28633e-08	6.87663e-09	1.82606e-08
32.9166	5.27643e-09	1.36623e-10	8.08609e-08	3.25653e-08	4.01496e-08	1.17061e-08	1.6964e-08
33	4.6423e-09	7.31141e-11	5.62802e-08	1.7965e-08	6.0385e-08	2.12177e-08	9.13179e-09
33.0833	3.24445e-09	1.55741e-10	6.82325e-08	6.85499e-09	4.451e-08	2.17459e-08	3.86301e-08
33.1666	1.74457e-09	4.22435e-10	4.99747e-08	5.45878e-09	6.81567e-09	2.77754e-09	7.91616e-09
33.25	5.18986e-10	5.13346e-10	6.10711e-09	2.36931e-08	3.03415e-09	3.75425e-09	1.33304e-08
33.3333	1.8239e-10	1.57462e-10	2.20683e-08	1.62229e-08	4.88186e-09	1.99825e-09	1.71431e-08
33.4166	1.79874e-10	1.48505e-12	6.332e-08	5.95833e-09	7.40126e-10	4.21521e-09	2.73391e-08
33.5	6.82549e-11	4.46819e-11	4.66415e-08	3.73635e-08	7.05113e-09	3.8296e-09	8.89173e-09
33.5833	1.00098e-11	1.88227e-11	1.58133e-09	3.66237e-08	2.64428e-10	8.48602e-10	1.72661e-08
33.6666	1.22817e-11	1.30047e-10	3.49264e-08	1.25152e-09	9.65593e-09	5.42985e-10	2.28694e-08
33.75	4.55613e-11	1.27362e-10	2.30109e-08	4.36736e-08	8.43771e-09	9.66508e-10	1.0276e-08
33.8333	8.39625e-11	3.15975e-11	4.82518e-09	4.10378e-08	1.04733e-10	2.21559e-09	1.56125e-08
33.9166	1.5681e-10	1.31757e-10	1.18517e-08	9.10445e-09	2.62819e-09	1.22482e-10	3.92891e-09
34	1.58693e-10	1.10217e-10	2.44216e-09	1.06361e-08	5.96962e-10	5.00129e-11	4.77285e-09
34.0833	4.57919e-11	4.34262e-11	5.82267e-09	2.13667e-08	1.00127e-09	2.36176e-10	1.94037e-09
34.1666	4.12889e-11	5.45925e-11	5.38377e-09	1.20257e-08	3.10105e-09	5.51692e-10	3.21206e-09
34.25	9.41254e-11	2.21822e-11	5.59405e-09	1.28332e-09	1.71729e-10	4.72775e-09	4.76108e-10
34.3333	1.50308e-10	2.92285e-11	1.45617e-08	5.10434e-10	1.7664e-09	5.91816e-09	6.4442e-10
34.4166	9.43175e-11	2.12823e-11	1.50143e-08	2.99268e-09	1.38686e-09	4.08109e-10	2.57918e-09
34.5	5.67836e-11	1.66849e-11	2.52757e-09	1.94553e-09	1.29252e-09	9.82489e-10	3.20057e-09
34.5833	8.27073e-11	1.18156e-11	1.63583e-08	1.65235e-08	1.84754e-09	8.23381e-10	1.46557e-08
34.6666	1.345e-10	1.41111e-12	3.27577e-09	6.3312e-09	1.0638e-08	5.31556e-10	3.48516e-08
34.75	7.99044e-11	1.84128e-11	2.97819e-09	1.78516e-09	1.34011e-09	2.43393e-09	3.68516e-08
34.8333	3.90016e-11	1.23859e-11	4.30234e-08	1.1446e-08	1.72054e-08	2.11259e-09	1.30387e-07
34.9166	4.53124e-10	4.72152e-11	1.27133e-07	1.49657e-08	4.39457e-08	4.83041e-10	1.99088e-07
35	6.27714e-10	1.82763e-10	1.22756e-07	1.38208e-08	6.28313e-08	3.52631e-10	2.20226e-07
35.0833	1.74784e-10	1.14623e-10	8.1001e-08	4.68724e-09	6.25543e-08	1.85342e-09	1.97929e-07
35.1666	6.57733e-11	4.58746e-12	3.76166e-08	1.15877e-09	9.51746e-09	7.07201e-09	8.15151e-08
35.25	2.20243e-10	3.54632e-11	1.59775e-09	6.96794e-09	4.89982e-09	7.22162e-09	2.32045e-09
35.3333	3.54023e-11	4.1234e-11	4.04612e-08	9.40259e-09	7.00369e-09	4.11433e-10	1.51254e-08
35.4166	3.85441e-10	1.14394e-11	1.80635e-08	4.57558e-09	1.45673e-09	1.07732e-09	1.62578e-08
35.5	3.43528e-10	1.55617e-11	7.77087e-09	3.16602e-09	5.46776e-09	8.61499e-10	3.36696e-09
35.5833	6.43625e-11	1.15084e-11	2.43611e-08	2.5003e-08	2.3183e-12	4.10668e-10	6.16109e-09
35.6666	3.16936e-10	5.08673e-12	7.37439e-11	2.72959e-08	4.63038e-09	2.57389e-09	9.68016e-09
35.75	2.43531e-10	6.84413e-12	2.18972e-08	3.3032e-09	6.26285e-09	3.1064e-09	1.02473e-08
35.8333	2.91874e-11	3.38209e-11	7.35191e-09	4.95739e-09	7.07707e-09	9.61348e-10	2.30576e-08
35.9166	2.01474e-10	1.46559e-12	7.45109e-09	1.59787e-09	1.511e-09	4.51267e-11	1.5522e-08
36	3.22134e-10	5.28234e-11	1.85188e-08	1.9664e-08	1.41827e-09	4.09106e-10	2.51223e-08
36.0833	3.79831e-10	4.72976e-11	3.91038e-09	8.49865e-08	9.23151e-11	1.29015e-09	2.18351e-08
36.1666	7.76147e-11	1.52951e-11	2.93118e-08	6.84266e-08	9.4519e-10	6.32074e-10	1.54583e-08
36.25	6.68196e-11	4.24433e-11	1.40747e-08	1.33237e-08	3.19526e-10	2.03079e-09	1.54652e-08
36.3333	1.2933e-10	8.81355e-12	1.71775e-08	5.62875e-09	4.29677e-10	6.52397e-10	1.38988e-08
36.4166	7.0309e-11	9.93244e-12	1.68851e-08	3.57321e-09	6.64606e-10	3.91714e-10	1.82248e-08
36.5	1.19522e-10	1.16201e-11	1.0799e-08	7.70266e-09	1.08891e-09	2.54552e-10	1.30261e-08
36.5833	9.35679e-11	8.42485e-11	1.53819e-08	1.10872e-08	1.60898e-09	8.90143e-11	2.33448e-08
36.6666	2.45029e-10	8.55496e-11	2.00979e-09	2.17376e-09	6.29825e-09	2.32115e-10	2.99631e-08
36.75	8.69587e-11	3.02356e-11	2.03796e-09	9.62821e-09	2.36923e-09	5.57935e-10	2.70364e-08
36.8333	1.24452e-10	2.4338e-10	1.28272e-08	4.52506e-08	3.79346e-09	2.04489e-09	5.61506e-08
36.9166	5.19787e-10	5.84542e-10	4.93589e-08	8.84029e-08	5.8935e-09	1.62292e-08	7.10014e-08
37	3.15307e-10	5.09154e-10	4.08393e-08	1.08527e-07	1.87571e-08	4.27445e-08	1.0792e-07
37.0833	4.28844e-11	2.83887e-10	2.1834e-08	7.69625e-08	3.48534e-08	3.79991e-08	1.28904e-07
37.1666	2.88298e-11	1.91216e-10	3.13975e-08	3.24711e-08	1.74096e-08	1.59399e-08	6.18896e-08
37.25	7.46978e-12	1.02804e-10	3.10712e-09	3.32508e-08	1.32634e-09	4.57254e-09	5.56785e-09
37.3333	4.45056e-11	4.91831e-11	4.09725e-08	3.18329e-08	1.1023e-10	2.82071e-09	2.76526e-09
37.4166	4.08165e-11	6.82135e-11	8.56799e-08	2.31711e-09	2.27522e-09	6.13479e-09	9.37375e-09
37.5	4.97393e-12	6.20764e-12	1.39873e-08	3.44857e-08	1.34743e-09	4.53326e-09	1.5737e-08
37.5833	5.30063e-11	6.15773e-11	3.14972e-08	9.90513e-08	7.40779e-10	1.22079e-09	8.5188e-09
37.6666	1.19814e-11	9.98418e-11	4.99982e-08	5.01014e-08	1.09244e-09	1.06367e-09	1.50699e-08
37.75	3.67021e-11	1.42716e-11	4.44762e-08	5.08745e-09	8.57069e-09	1.82518e-09	2.3584e-09
37.8333	4.05408e-11	3.4911e-11	2.72407e-08	1.01457e-07	1.4974e-08	2.99555e-09	1.91226e-09
37.9166	3.77165e-12	3.65336e-11	2.38731e-08	6.42667e-08	1.93329e-09	3.58597e-09	4.9775e-11
38	1.47524e-10	4.70944e-12	6.6992e-08	2.89203e-08	4.22583e-09	7.83218e-10	5.0891e-09
38.0833	8.80418e-11	3.80303e-11	2.17753e-08	1.92971e-07	3.15925e-09	3.00067e-09	5.62686e-09
38.1666	1.11907e-11	4.21093e-11	2.94428e-08	1.0433e-07	1.8253e-09	6.74332e-09	9.62967e-09
38.25	1.91193e-10	2.32453e-11	3.8606e-08	4.78939e-09	2.17036e-09	5.83984e-09	1.31339e-08
38.3333	7.50352e-11	1.2877e-10	4.87205e-09	4.08531e-08	5.67274e-10	6.02729e-10	9.56313e-09
38.4166	2.39788e-11	7.56616e-11	2.26223e-08	8.68939e-09	4.18931e-11	2.33188e-09	1.61506e-08
38.5	1.65016e-10	1.91119e-11	1.70726e-08	4.88718e-09	9.24399e-10	1.87007e-09	1.36293e-08
38.5833	1.25383e-10	6.33051e-11	4.09414e-09	7.38036e-09	1.56081e-09	1.56662e-10	1.27232e-08
38.6666	2.02668e-11	6.06533e-11	2.98075e-09	8.25498e-10	2.91112e-09	3.49147e-09	1.76237e-08
38.75	4.28047e-11	3.36511e-11	1.05112e-08	1.54102e-08	7.77946e-09	2.17953e-09	6.13168e-09
38.8333	1.97212e-10	8.62672e-11	1.47828e-08	5.16508e-08	6.99426e-09	3.4838e-09	9.7049e-10
38.9166	3.04476e-10	4.34149e-10	6.82893e-08	1.17386e-07	8.57195e-09	2.4977e-08	3.22363e-09
39	4.05676e-10	6.05171e-10	1.39418e-07	1.96487e-07	2.74694e-08	2.36544e-08	5.48787e-08
39.0833	3.26423e-10	3.11073e-10	5.69725e-08	1.60952e-07	4.83481e-08	2.83383e-09	1.05433e-07
39.1666	2.13028e-10	4.70414e-11	1.01126e-09	3.78612e-08	2.9083e-08	3.59963e-09	6.26689e-08
39.25	1.73049e-10	1.67293e-11	1.39763e-08	1.15631e-09	4.69806e-09	2.25068e-09	1.16509e-08
39.3333	8.35744e-11	1.31095e-10	6.61591e-09	9.41814e-10	1.68874e-09	3.37354e-10	1.89391e-09
39.4166	1.10901e-10	1.50953e-10	3.44261e-08	1.44305e-08	6.35487e-09	3.55337e-11	2.22481e-09
39.5	8.43237e-11	2.99412e-11	8.58818e-09	1.68358e-08	2.47713e-09	3.45029e-10	6.20387e-09
39.5833	2.36498e-11	6.40567e-12	4.38976e-08	2.5094e-09	2.20688e-09	4.87306e-10	1.36215e-08
39.6666	1.45741e-10	1.02261e-11	5.79443e-08	1.61341e-08	5.0794e-09	3.1658e-09	1.34937e-08
39.75	1.14563e-10	7.8636e-12	4.20883e-09	1.34637e-08	5.5957e-09	2.15007e-09	5.58813e-09
39.8333	1.10904e-10	2.53876e-11	2.21361e-08	9.89552e-08	9.69279e-09	5.32952e-10	1.70382e-09
39.9166	1.05934e-10	2.86453e-11	2.90986e-08	1.2967e-07	9.92799e-09	3.46591e-09	3.09526e-09
40	7.90684e-11	1.3151e-12	5.44871e-08	7.37151e-08	3.95585e-09	1.94514e-09	2.15093e-09
40.0833	2.79126e-10	7.40145e-11	1.83098e-08	1.22911e-07	2.50303e-09	2.91207e-09	4.53454e-09
40.1666	3.10336e-10	7.11279e-11	1.93911e-08	3.89089e-08	5.11593e-09	1.27431e-08	7.99491e-09
40.25	1.45867e-10	4.03913e-12	2.51031e-08	1.12105e-08	4.66673e-09	1.6005e-08	5.1687e-09
40.3333	8.6798e-11	1.32714e-10	5.45868e-09	4.45728e-08	1.91521e-09	2.37558e-09	1.36028e-08
40.4166	2.00748e-10	1.26539e-10	1.06892e-08	9.21783e-09	4.07101e-10	1.96336e-09	1.64485e-08
40.5	4.25297e-10	1.18191e-10	6.37423e-09	3.98506e-09	1.25396e-11	5.78965e-09	1.31279e-08
40.5833	1.55879e-10	1.73193e-10	8.48363e-10	8.04663e-09	2.42927e-10	1.69492e-09	1.80566e-08
40.6666	4.03748e-11	3.00198e-11	2.8845e-09	7.75835e-10	7.166e-10	1.51667e-09	1.84709e-08
40.75	5.2443e-10	1.01683e-10	7.24835e-09	6.9629e-09	3.43996e-09	3.74396e-09	5.22616e-09
40.8333	5.96484e-10	2.90452e-10	1.57727e-09	1.89768e-08	9.50039e-09	1.02457e-09	7.95523e-09
40.9166	4.09862e-10	4.16104e-10	1.17297e-08	3.05772e-08	1.78709e-08	2.76602e-08	2.88276e-09
41	4.59157e-10	5.11297e-10	4.53522e-08	3.35108e-08	1.92004e-08	4.31396e-08	4.20693e-08
41.0833	7.47958e-10	5.67372e-10	2.1236e-08	1.73053e-08	1.48945e-08	3.25821e-08	7.34183e-08
41.1666	7.39082e-10	5.21497e-10	1.89719e-08	6.2432e-09	6.67319e-09	3.72314e-08	3.78817e-08
41.25	2.87587e-10	2.4816e-10	3.96961e-08	2.61543e-08	3.09843e-10	1.61122e-08	1.07148e-08
41.3333	5.23822e-11	3.58968e-11	1.03753e-08	1.67752e-08	3.82736e-10	4.60386e-09	1.00164e-09
41.4166	1.24572e-11	7.39642e-13	9.53069e-09	1.03016e-09	9.96942e-10	2.32116e-08	8.90948e-11
41.5	5.14867e-12	3.39741e-12	2.41038e-08	3.64467e-08	7.5749e-10	2.35647e-08	9.38069e-10
41.5833	4.69658e-11	5.23825e-11	1.88654e-08	3.39105e-08	7.65755e-10	7.47215e-09	1.84048e-09
41.6666	2.81384e-11	1.16061e-10	1.81934e-08	2.9758e-09	3.16497e-10	4.76417e-09	5.14174e-09
41.75	8.05424e-11	3.78879e-11	1.29066e-08	6.58474e-09	3.33535e-09	1.73955e-09	2.75342e-09
41.8333	2.91898e-10	2.38543e-11	2.37037e-08	1.23005e-08	8.90863e-09	5.26244e-10	4.23548e-09
41.9166	1.07993e-10	9.88163e-11	8.58882e-09	4.91945e-08	6.11511e-09	2.05875e-10	2.76115e-09
42	7.1258e-11	2.44654e-11	8.06784e-09	5.13526e-08	9.62628e-10	2.1951e-09	8.56273e-10
42.0833	3.9647e-10	7.03297e-12	1.28874e-08	1.95719e-08	2.1368e-09	1.35786e-09	1.67476e-10
42.1666	2.34504e-10	4.74382e-11	6.19658e-09	2.86903e-09	3.05314e-09	2.57111e-09	6.78404e-10
42.25	2.20452e-10	8.34315e-11	1.06921e-08	2.40646e-08	1.84349e-09	3.08136e-09	4.76707e-11
42.3333	2.08698e-10	3.49642e-11	1.30542e-08	2.43835e-08	9.84692e-10	8.86269e-10	1.21053e-09
42.4166	7.77736e-11	1.52796e-11	5.68584e-09	3.65102e-10	9.09233e-10	1.62761e-09	1.18505e-09
42.5	4.70521e-10	1.30637e-10	5.79967e-10	8.92953e-09	8.36058e-10	5.71284e-09	3.56098e-09
42.5833	4.29722e-10	1.69836e-10	5.66147e-09	2.99042e-09	3.09942e-10	1.31778e-08	2.90478e-09
42.6666	2.48729e-11	5.9286e-11	4.74131e-09	1.85494e-09	9.53077e-11	5.26844e-09	4.98427e-09
42.75	3.88239e-10	3.60088e-11	8.65743e-09	1.91558e-09	4.57532e-09	1.03367e-09	5.02373e-09
42.8333	1.19767e-09	2.57292e-10	3.36625e-08	1.4853e-10	8.16827e-09	3.95634e-09	2.63128e-09
42.9166	1.95049e-09	4.25479e-10	8.26377e-08	8.30758e-09	6.66675e-10	2.5587e-09	7.85041e-10
43	2.67147e-09	3.36727e-10	9.34798e-08	3.94164e-08	4.17342e-09	1.60996e-08	5.68191e-09
43.0833	2.37805e-09	2.30671e-10	6.39932e-08	6.46932e-08	4.40042e-09	1.90009e-08	4.81396e-09
43.1666	1.18111e-09	1.20154e-10	5.31661e-08	7.23517e-08	7.51848e-10	2.14624e-08	4.09225e-11
43.25	2.24217e-10	2.25645e-10	4.92888e-08	2.8105e-08	9.60385e-10	1.67845e-08	3.57618e-09
43.3333	1.03652e-10	4.39675e-10	2.84144e-08	6.45508e-09	1.77427e-09	9.32567e-09	6.7098e-09
43.4166	9.01382e-11	2.0504e-10	6.64785e-09	5.66569e-08	1.55578e-09	2.76457e-08	6.87405e-09
43.5	2.60322e-11	1.25956e-12	1.30211e-08	6.99778e-08	7.30572e-11	2.9138e-08	7.26158e-10
43.5833	4.04364e-11	8.86996e-11	5.77234e-09	2.46705e-08	2.94712e-09	7.3617e-09	5.46883e-09
43.6666	4.0237e-11	8.68389e-11	1.18829e-08	7.1422e-09	6.81165e-09	3.79438e-10	1.25637e-08
43.75	9.7596e-12	3.45929e-11	2.47997e-08	7.79506e-08	3.53365e-09	2.52008e-10	8.83093e-09
43.8333	2.80934e-11	1.41781e-10	8.25543e-09	8.91472e-08	1.17679e-09	5.79801e-10	1.49018e-08
43.9166	4.22277e-11	8.02978e-11	3.8493e-09	3.27826e-08	3.88605e-09	8.43555e-11	6.87147e-09
44	3.84879e-11	6.45705e-11	2.45678e-08	5.25639e-09	3.00767e-09	2.62015e-10	1.29803e-08
44.0833	3.77588e-11	1.2281e-10	1.55011e-08	4.90025e-09	1.23721e-09	7.00499e-09	1.25537e-08
44.1666	8.27584e-11	7.53107e-13	6.70668e-09	4.13287e-08	3.26154e-09	1.23473e-08	6.16163e-09
44.25	9.52052e-11	2.46834e-10	1.54934e-08	3.81337e-08	1.74567e-09	7.77803e-09	7.49218e-09
44.3333	4.5396e-11	3.97912e-10	1.53861e-08	2.25233e-09	2.83518e-10	4.8463e-09	5.48375e-09
44.4166	1.09333e-11	8.37494e-11	1.04843e-08	1.3295e-08	1.55563e-09	1.66481e-09	2.8746e-09
44.5	1.02849e-10	2.61877e-11	6.62742e-10	1.51394e-08	3.35758e-10	1.10968e-08	3.3946e-09
44.5833	7.69441e-11	2.25911e-11	3.11452e-08	7.09075e-10	5.23549e-10	1.94217e-08	3.46452e-09
44.6666	1.23513e-11	4.10628e-12	4.57029e-08	2.18474e-08	1.63724e-09	9.21897e-09	6.13779e-10
44.75	6.53939e-11	2.35552e-11	3.21011e-08	1.86797e-08	2.86961e-09	5.69155e-10	3.58941e-10
44.8333	1.33881e-10	2.07112e-11	4.82927e-08	7.14083e-09	1.87653e-09	4.75349e-09	5.95728e-10
44.9166	2.00017e-10	1.08176e-10	1.07958e-07	1.93302e-08	3.24622e-09	5.36467e-09	1.77185e-09
45	3.18523e-10	5.27668e-10	8.83061e-08	4.64884e-08	6.8999e-09	1.28086e-08	3.33372e-09
45.0833	3.8701e-10	8.69882e-10	2.96627e-08	4.9596e-08	2.23505e-09	1.09439e-08	7.0997e-09
45.1666	1.35587e-10	4.3645e-10	2.03436e-08	4.89896e-08	4.34157e-09	1.26612e-09	1.57379e-08
45.25	1.08567e-10	2.18029e-10	2.51552e-08	1.58034e-08	6.33417e-09	4.87965e-09	1.90561e-08
45.3333	1.69089e-10	4.34776e-10	3.20406e-08	1.54224e-08	3.60599e-09	1.2289e-08	1.07959e-08
45.4166	1.63213e-11	2.49486e-10	1.35913e-08	1.11957e-07	2.45785e-10	1.13607e-08	8.21063e-09
45.5	6.24567e-11	1.9617e-11	2.33593e-09	1.2353e-07	7.36488e-10	1.01265e-08	3.89434e-09
45.5833	1.34741e-10	1.28513e-11	5.01238e-08	1.86029e-08	1.86567e-11	9.11634e-09	2.34531e-10
45.6666	1.72376e-11	9.32258e-12	7.23626e-08	6.10793e-08	3.52842e-09	7.02123e-09	2.70014e-09
45.75	6.53535e-11	6.52566e-12	2.27791e-08	2.16668e-07	1.48426e-08	3.23071e-09	8.32795e-09
45.8333	8.42369e-11	3.98907e-11	1.87887e-09	2.28705e-07	1.28651e-08	2.14538e-09	7.72072e-09
45.9166	3.14246e-12	4.48201e-12	2.50169e-08	8.67272e-08	3.90752e-09	3.27922e-09	2.1595e-09
46	9.671e-11	3.48913e-11	4.22667e-08	2.58561e-09	1.2094e-09	7.58798e-10	1.52913e-08
46.0833	1.836e-10	8.0803e-11	2.0759e-08	1.96632e-08	3.3367e-10	1.3504e-08	1.27735e-08
46.1666	7.05773e-11	2.58199e-11	1.7175e-08	2.41666e-08	2.55928e-09	2.23864e-08	6.83075e-09
46.25	2.47457e-12	8.63556e-11	1.99844e-08	8.81422e-09	2.14142e-09	9.94684e-09	1.02158e-08
46.3333	2.78553e-11	1.50079e-10	1.21882e-08	6.83853e-09	1.96459e-09	3.08163e-09	7.62893e-09
46.4166	2.82732e-11	3.72515e-11	1.02188e-08	1.90796e-08	1.16965e-09	8.34663e-09	7.4426e-09
46.5	5.971e-12	5.14425e-12	3.92687e-09	5.47736e-09	2.67246e-09	1.66872e-08	9.70515e-09
46.5833	6.12599e-11	1.62025e-11	2.91084e-08	7.2571e-09	4.09435e-09	1.08744e-08	7.07659e-09
46.6666	5.85761e-11	9.85585e-12	3.6749e-08	2.80785e-08	1.01047e-08	2.21446e-09	7.41554e-09
46.75	5.96023e-11	3.09849e-12	2.16057e-08	2.65909e-08	1.54401e-08	2.05463e-10	8.03393e-09
46.8333	3.28908e-10	4.70112e-11	7.7689e-08	1.07089e-08	6.85298e-09	1.41218e-09	2.57327e-09
46.9166	7.02515e-10	3.03884e-10	2.10098e-07	6.02302e-08	1.22535e-08	5.15474e-10	1.40676e-10
47	9.53449e-10	8.19316e-10	2.06891e-07	1.08736e-07	2.77782e-08	1.46531e-10	7.33258e-10
47.0833	7.64015e-10	1.10395e-09	8.3049e-08	5.48054e-08	3.69815e-08	1.36503e-09	6.30662e-10
47.1666	2.19021e-10	5.92434e-10	1.38719e-08	5.00363e-09	3.56872e-08	2.75886e-09	8.92347e-09
47.25	1.13934e-10	7.15124e-11	3.92358e-09	3.71728e-09	2.34602e-08	1.95704e-09	1.82882e-08
47.3333	1.45993e-10	2.85356e-11	9.25991e-09	1.25251e-08	9.09041e-09	6.99965e-09	1.30241e-08
47.4166	1.89091e-11	4.51737e-11	1.32085e-08	6.51802e-08	3.80171e-09	8.83739e-09	6.06078e-09
47.5	7.17592e-11	7.36695e-11	5.20553e-09	7.99546e-08	2.69782e-09	2.76018e-09	3.16565e-09
47.5833	7.23352e-11	7.92669e-11	4.85484e-08	1.56878e-08	5.78895e-09	4.61524e-09	5.60405e-10
47.6666	6.26591e-12	3.88381e-12	7.63557e-08	6.51173e-08	2.43668e-09	8.21475e-09	3.49357e-10
47.75	1.43156e-10	2.17776e-11	2.40624e-08	1.69708e-07	1.52601e-09	6.0093e-09	9.4976e-10
47.8333	1.55775e-10	3.49457e-11	2.09421e-10	1.94338e-07	4.56814e-09	5.11601e-09	3.34204e-10
47.9166	2.91688e-11	6.56682e-12	1.84573e-08	7.74362e-08	2.79339e-09	2.70221e-09	1.87264e-09
48	1.25792e-10	1.96427e-11	4.38071e-08	3.04154e-10	1.42736e-09	1.00239e-10	4.4173e-09
48.0833	1.81545e-10	1.55265e-11	1.73026e-08	3.8743e-08	2.58391e-09	4.19915e-09	3.38747e-09
48.1666	5.50698e-11	9.48883e-12	1.59733e-08	1.66175e-08	2.39106e-09	5.25762e-09	3.97143e-09
48.25	2.15842e-11	6.60507e-11	3.09547e-08	2.07044e-09	1.52129e-09	4.89909e-09	3.67694e-09
48.3333	1.09739e-10	7.17348e-11	5.33126e-09	1.5385e-08	2.00887e-09	5.43641e-09	3.04991e-09
48.4166	6.1093e-11	1.49341e-11	9.85551e-09	6.93734e-09	5.09543e-10	9.27175e-09	3.3518e-09
48.5	2.3373e-11	9.38053e-12	2.74139e-08	2.96992e-09	2.42952e-09	8.29736e-09	3.94629e-09
48.5833	1.29878e-10	6.18601e-11	2.28612e-08	9.61473e-09	4.57245e-09	2.3062e-09	3.08669e-09
48.6666	7.85672e-11	3.93241e-11	8.36397e-09	1.73566e-08	4.38831e-09	9.6705e-10	3.74003e-09
48.75	1.70917e-10	5.17044e-11	5.15536e-09	2.22203e-08	7.3955e-09	1.00997e-09	7.05154e-09
48.8333	9.81279e-10	4.08572e-10	3.89402e-08	2.18493e-08	7.28233e-09	1.51107e-09	1.58871e-08
48.9166	2.09564e-09	7.96231e-10	1.11394e-07	6.41668e-08	6.7598e-09	9.81309e-09	4.63256e-08
49	2.4195e-09	7.52324e-10	1.30284e-07	1.11312e-07	7.0015e-09	4.3037e-08	8.40857e-08
49.0833	1.82237e-09	4.17269e-10	8.38901e-08	9.24299e-08	1.4852e-08	6.55608e-08	8.77158e-08
49.1666	7.38867e-10	6.90103e-11	2.7981e-08	3.17414e-08	1.88101e-08	4.96773e-08	5.80597e-08
49.25	1.18982e-10	1.66087e-11	8.63496e-09	2.99498e-10	6.21818e-09	1.99878e-08	2.44481e-08
49.3333	2.54144e-11	6.86952e-11	6.29546e-09	1.11928e-08	1.46161e-08	4.91616e-09	8.64416e-09
49.4166	4.9337e-11	3.16144e-11	3.67495e-09	3.00017e-08	1.96512e-08	4.32562e-09	3.22674e-09
49.5	4.0018e-11	1.63992e-10	6.09459e-09	2.37991e-08	4.83887e-09	1.02153e-08	7.21859e-10
49.5833	3.10252e-11	1.66168e-10	1.35287e-08	4.60901e-10	1.47547e-08	9.51227e-09	3.05794e-09
49.6666	4.3639e-11	2.40364e-11	2.32284e-08	1.56093e-08	2.9736e-08	3.70689e-09	7.47935e-09
49.75	8.12344e-11	1.20373e-10	1.34461e-08	6.37053e-08	2.07566e-08	5.23274e-09	2.52661e-09
49.8333	7.78337e-11	1.57869e-10	1.84927e-09	1.21216e-07	4.74005e-09	4.13534e-09	1.19377e-09
49.9166	4.31904e-11	9.96573e-12	1.1556e-08	7.5837e-08	1.2049e-08	8.88977e-11	2.4494e-09
50	5.73974e-11	1.11055e-10	2.64932e-08	1.06744e-08	8.68574e-09	1.14376e-09	2.38684e-10
50.0833	7.95413e-11	1.66996e-10	4.56673e-09	2.47473e-08	1.29321e-09	5.64687e-10	1.46406e-09
50.1666	1.52261e-11	3.3589e-12	1.59711e-08	1.05046e-08	2.45642e-09	6.3767e-09	1.69614e-09
50.25	2.14222e-11	1.61855e-10	2.98875e-08	1.66797e-09	2.10837e-09	6.37316e-09	2.41989e-10
50.3333	8.03297e-11	2.91529e-10	1.70378e-09	8.93557e-09	1.5114e-09	2.58103e-11	1.91841e-09
50.4166	3.24315e-11	6.48499e-11	1.79018e-08	4.60541e-09	9.63002e-10	2.52978e-09	2.25276e-09
50.5	2.1103e-11	5.98024e-11	3.88196e-08	4.90657e-09	1.11955e-09	3.31703e-10	7.04213e-10
50.5833	7.82648e-11	2.82587e-10	1.81809e-08	4.90014e-09	2.00715e-09	2.41217e-09	3.60975e-09
50.6666	1.65456e-11	1.09841e-10	2.02994e-09	2.49419e-09	3.02544e-09	9.56711e-10	4.34047e-09
50.75	1.10306e-10	1.74695e-10	2.40616e-09	1.12537e-08	3.6511e-09	2.7437e-09	1.07268e-10
50.8333	7.672e-10	1.37878e-09	1.56833e-08	3.41824e-08	9.31342e-10	6.33409e-09	3.1458e-08
50.9166	1.56864e-09	2.74675e-09	2.5017e-08	4.81886e-08	4.78255e-09	3.6322e-09	1.64205e-07
51	1.93137e-09	2.85119e-09	8.94295e-09	2.971e-08	1.7064e-08	5.92471e-08	3.41443e-07
51.0833	1.36819e-09	1.75749e-09	1.09228e-08	1.70935e-08	1.87091e-08	1.35548e-07	3.63842e-07
51.1666	5.20127e-10	5.70052e-10	1.90612e-08	1.31343e-08	1.62922e-08	1.20767e-07	2.0218e-07
51.25	2.50623e-11	9.96863e-11	2.15832e-08	2.02695e-09	1.5382e-08	5.86124e-08	5.62709e-08
51.3333	3.35667e-11	1.13268e-10	1.57286e-08	5.5057e-09	2.07093e-08	3.68875e-08	8.28408e-09
51.4166	4.60736e-11	1.31763e-10	6.76554e-10	1.48255e-08	1.00557e-08	5.5196e-08	2.43496e-09
51.5	6.08648e-12	1.48819e-10	5.83971e-09	1.25715e-08	4.93182e-09	6.0999e-08	1.25683e-09
51.5833	3.79243e-11	1.19324e-10	6.7466e-09	6.92119e-09	1.73739e-08	3.62457e-08	1.54421e-08
51.6666	2.22502e-11	6.4769e-11	8.05469e-10	3.20573e-09	2.17577e-08	9.2853e-09	2.04881e-08
51.75	1.3475e-11	1.55776e-10	1.97506e-10	1.89986e-08	1.75757e-08	5.53425e-09	4.82718e-09
51.8333	4.64324e-11	1.75053e-10	1.86354e-09	6.50996e-08	1.6199e-09	6.21755e-09	1.50404e-09
51.9166	1.50099e-11	2.47651e-11	5.08116e-09	6.77268e-08	1.41129e-08	2.3753e-09	6.76396e-09
52	8.52412e-12	1.44272e-10	4.71666e-09	2.4103e-08	1.5267e-08	1.88293e-09	1.56686e-09
52.0833	3.20759e-11	2.04684e-10	1.60649e-09	1.27136e-09	1.46598e-09	6.71724e-09	2.12972e-09
52.1666	4.15253e-12	1.08174e-11	6.1018e-09	1.82972e-09	3.35081e-09	1.16346e-08	5.12782e-09
52.25	8.9544e-12	1.66582e-10	7.24738e-09	1.00918e-09	6.65958e-09	6.83868e-09	1.64817e-09
52.3333	3.73555e-11	3.12031e-10	2.07796e-09	7.01599e-09	7.18836e-09	1.11477e-08	5.56552e-09
52.4166	1.32082e-11	5.89118e-11	6.75244e-09	1.1488e-08	6.25915e-09	1.57737e-08	8.77539e-09
52.5	1.63928e-11	7.33493e-11	2.43609e-08	3.62461e-09	5.79991e-09	5.54472e-09	4.12428e-09
52.5833	4.49447e-11	3.19275e-10	2.44535e-08	1.4065e-08	4.08578e-09	2.42476e-09	1.4593e-08
52.6666	5.52794e-12	1.15568e-10	2.80372e-09	1.14511e-08	1.36147e-08	1.04222e-09	2.37114e-08
52.75	4.22681e-11	1.27759e-10	4.86656e-09	1.24114e-09	2.92002e-08	7.21061e-09	8.47075e-09
52.8333	2.98099e-10	1.24245e-09	1.5282e-08	1.39437e-08	1.02574e-08	9.74657e-09	3.55335e-09
52.9166	6.35239e-10	2.597e-09	1.28722e-08	2.15621e-08	2.73561e-08	6.37052e-09	6.04791e-08
53	7.77471e-10	2.88403e-09	2.62919e-09	1.6251e-08	1.29943e-07	5.34146e-08	1.83458e-07
53.0833	5.78184e-10	1.9451e-09	1.92005e-09	4.21575e-09	1.81979e-07	1.13993e-07	2.64141e-07
53.1666	1.67533e-10	7.57363e-10	1.04744e-08	1.682e-09	1.29246e-07	1.05935e-07	2.00926e-07
53.25	6.64592e-12	1.4789e-10	1.09787e-08	9.4275e-09	5.63673e-08	6.04336e-08	8.46343e-08
53.3333	3.29899e-11	7.58699e-11	1.57422e-08	8.71923e-09	9.54477e-09	5.57007e-08	2.48578e-08
53.4166	5.04387e-12	9.21833e-11	2.45468e-08	1.60494e-09	1.44104e-09	8.45858e-08	1.06479e-08
53.5	1.34902e-11	7.78517e-11	1.55707e-08	2.79968e-09	5.94712e-09	9.03818e-08	8.91666e-09
53.5833	3.4653e-11	5.99191e-11	1.22118e-10	1.20602e-08	8.89196e-09	5.65273e-08	1.12646e-08
53.6666	7.30585e-13	5.12572e-11	1.48573e-08	1.40056e-08	5.39521e-09	2.11053e-08	1.1407e-08
53.75	2.49101e-11	1.02991e-10	2.95159e-08	5.58115e-09	5.06656e-09	7.86735e-09	4.45492e-09
53.8333	3.8438e-11	8.8905e-11	1.13969e-08	8.24919e-09	2.04781e-08	7.31116e-09	2.97928e-09
53.9166	2.20813e-12	1.30284e-11	1.54638e-09	2.22004e-08	4.1095e-08	1.87376e-09	3.48117e-09
54	2.27452e-11	1.01348e-10	1.01906e-08	1.66859e-08	2.74628e-08	1.61893e-09	3.71197e-09
54.0833	3.57557e-11	1.098e-10	5.3313e-09	1.23197e-08	2.33033e-09	1.33901e-08	6.52988e-09
54.1666	5.84841e-12	8.23686e-12	1.13168e-09	1.59032e-08	4.77497e-09	1.81326e-08	4.94161e-09
54.25	1.28151e-11	1.18995e-10	1.48944e-08	2.33478e-09	2.01878e-08	1.47804e-08	5.3112e-09
54.3333	2.02415e-11	1.72617e-10	1.08481e-08	1.06673e-08	2.27746e-08	1.47738e-08	1.20887e-08
54.4166	5.35835e-12	2.55848e-11	1.23906e-09	1.2512e-08	1.54322e-08	1.11444e-08	7.28674e-09
54.5	3.07298e-11	5.13361e-11	3.23942e-08	5.63985e-09	1.25184e-08	3.49871e-09	8.87612e-09
54.5833	4.57795e-11	1.85856e-10	3.24325e-08	3.05488e-08	8.14858e-09	4.92567e-10	2.61356e-08
54.6666	9.30835e-12	8.06346e-11	3.89808e-09	1.70462e-08	1.98724e-08	2.16528e-09	2.22947e-08
54.75	3.87958e-11	4.20716e-11	1.6229e-08	6.1712e-09	3.62528e-08	5.73638e-09	2.37713e-08
54.8333	2.1429e-10	5.53893e-10	9.69807e-09	2.24149e-08	1.26166e-08	3.47681e-09	5.02663e-08
54.9166	4.42753e-10	1.30605e-09	1.62496e-09	5.28505e-09	5.84915e-08	1.33622e-08	3.79379e-08
55	4.92724e-10	1.54985e-09	1.32756e-08	3.70821e-09	1.8582e-07	4.42349e-08	1.09714e-09
55.0833	3.82023e-10	1.13167e-09	5.04223e-09	1.18115e-08	2.10354e-07	6.04626e-08	3.66937e-08
55.1666	1.44017e-10	4.77114e-10	8.69232e-11	1.14074e-08	1.46408e-07	4.74807e-08	9.94049e-08
55.25	2.07626e-11	1.12979e-10	2.60727e-09	2.8704e-08	7.39724e-08	3.20911e-08	1.04685e-07
55.3333	1.43408e-12	3.46765e-11	2.80336e-08	2.52491e-08	2.27259e-08	3.96267e-08	7.19946e-08
55.4166	2.42542e-12	3.68506e-11	6.35516e-08	6.41045e-09	6.59657e-09	7.31384e-08	4.91761e-08
55.5	2.73161e-11	3.25958e-11	4.07673e-08	1.80862e-08	3.71015e-09	8.41866e-08	2.33031e-08
55.5833	1.20937e-11	1.66047e-11	5.30702e-09	4.32555e-08	4.07175e-09	5.53947e-08	2.71785e-09
55.6666	2.67748e-12	2.20962e-11	3.63787e-08	4.57393e-08	2.8053e-08	2.0642e-08	6.31285e-09
55.75	3.88766e-11	4.47961e-11	6.89129e-08	2.26676e-08	6.06836e-08	4.27345e-09	1.30903e-08
55.8333	2.28533e-11	2.3761e-11	3.34016e-08	4.46771e-09	7.79884e-08	4.05454e-09	5.69539e-09
55.9166	2.37969e-13	4.87047e-12	1.1847e-09	1.31064e-10	6.88078e-08	3.65264e-09	1.0051e-09
56	2.66044e-11	3.81679e-11	1.312e-08	8.97848e-09	3.46268e-08	2.8007e-09	7.46597e-09
56.0833	2.64981e-11	2.929e-11	5.94997e-09	3.61554e-08	4.44032e-09	1.43927e-08	8.40091e-09
56.1666	1.80507e-12	5.49769e-12	6.40281e-09	3.15002e-08	5.31958e-09	2.02149e-08	1.88549e-09
56.25	1.38004e-11	4.11755e-11	3.54817e-08	3.73765e-09	2.42926e-08	9.22441e-09	8.2281e-09
56.3333	1.32455e-11	4.51772e-11	1.69585e-08	1.31185e-08	3.11218e-08	3.16195e-09	1.23405e-08
56.4166	5.02104e-13	3.8496e-12	3.79535e-09	1.18054e-08	1.4393e-08	4.82644e-09	1.94459e-09
56.5	2.75779e-11	1.99455e-11	4.54792e-08	1.2718e-08	1.17557e-08	4.85633e-09	1.01984e-08
56.5833	4.245e-11	6.06043e-11	4.05898e-08	2.78088e-08	1.08708e-08	9.40262e-09	2.20369e-08
56.6666	5.00395e-12	2.54387e-11	2.63545e-08	1.28877e-08	9.03204e-09	1.42326e-08	8.19079e-09
56.75	2.76844e-11	1.5826e-11	4.21995e-08	3.93193e-08	1.83815e-08	6.12031e-09	2.47579e-08
56.8333	1.86442e-10	2.21356e-10	1.45553e-08	6.22848e-08	1.35511e-08	3.63146e-09	9.23661e-08
56.9166	3.46162e-10	5.5027e-10	4.9323e-09	1.74589e-08	2.50678e-08	2.11757e-08	1.22277e-07
57	4.33687e-10	6.89545e-10	3.06469e-08	9.04591e-09	6.2647e-08	2.58335e-08	9.3981e-08
57.0833	3.19821e-10	4.86372e-10	2.27312e-08	1.83743e-08	9.21825e-08	1.09917e-08	7.21707e-08
57.1666	1.50042e-10	1.88187e-10	7.01763e-09	1.45247e-08	9.88398e-08	9.94215e-09	8.51768e-08
57.25	2.33425e-11	3.05444e-11	7.74799e-09	3.27037e-08	6.33383e-08	1.63067e-08	8.65936e-08
57.3333	8.52391e-12	1.13221e-11	2.99829e-08	2.70496e-08	1.27117e-08	2.70492e-08	7.84323e-08
57.4166	1.91582e-11	1.84353e-11	5.54071e-08	1.03061e-08	2.50925e-10	5.1196e-08	6.00925e-08
57.5	1.058e-11	1.19377e-11	3.54456e-08	2.73639e-08	2.05365e-09	5.89981e-08	2.67472e-08
57.5833	3.86885e-12	3.32892e-12	5.79745e-09	5.83363e-08	4.63775e-09	3.37496e-08	7.21821e-10
57.6666	1.29609e-11	1.09315e-11	2.06946e-08	6.38246e-08	3.73795e-08	9.03819e-09	8.65504e-09
57.75	1.54663e-11	1.701e-11	5.7325e-08	4.02733e-08	7.86865e-08	1.40328e-10	1.68239e-08
57.8333	6.90199e-12	6.43877e-12	5.11638e-08	2.19927e-08	7.88775e-08	4.20891e-09	4.30972e-09
57.9166	1.51553e-12	5.56305e-13	1.02515e-08	9.6507e-09	5.27153e-08	6.77953e-09	1.78215e-09
58	5.15674e-12	6.45251e-12	3.49057e-09	1.45442e-08	2.5458e-08	3.11624e-09	9.25635e-09
58.0833	3.52292e-12	5.0832e-12	6.86954e-09	4.60715e-08	8.05051e-09	9.34188e-09	5.32617e-09
58.1666	7.17322e-12	4.67811e-13	4.89469e-09	3.3212e-08	4.53235e-09	1.09362e-08	2.21746e-09
58.25	6.97421e-12	3.94871e-12	2.64881e-08	5.50685e-09	1.41629e-08	1.46321e-09	9.18099e-09
58.3333	3.29963e-12	5.1283e-12	1.90079e-08	1.86111e-08	1.66372e-08	8.24049e-09	6.74502e-09
58.4166	3.37577e-12	4.03704e-13	2.19321e-09	1.7909e-08	8.32032e-09	1.69063e-08	1.3176e-09
58.5	1.17396e-11	2.46294e-12	3.04522e-08	1.30566e-08	7.98213e-09	1.08304e-08	1.04321e-08
58.5833	1.23546e-11	1.02834e-11	4.83885e-08	1.90134e-08	7.26938e-09	1.83526e-08	1.28026e-08
58.6666	1.47509e-12	4.87168e-12	5.45406e-08	2.5644e-08	2.48422e-09	2.64633e-08	3.70135e-09
58.75	5.57963e-12	3.33895e-12	5.66526e-08	6.19746e-08	5.85743e-09	8.89797e-09	2.01894e-08
58.8333	4.51045e-11	6.35994e-11	3.07884e-08	5.94484e-08	3.91128e-09	1.01151e-08	5.82057e-08
58.9166	1.08207e-10	1.73588e-10	3.7533e-08	9.62728e-09	4.54845e-09	4.03949e-08	7.66521e-08
59	1.42446e-10	2.13352e-10	7.44267e-08	7.09747e-09	2.75691e-08	3.95597e-08	6.29154e-08
59.0833	1.24688e-10	1.31832e-10	6.37308e-08	1.71726e-08	5.05027e-08	1.00438e-08	4.95194e-08
59.1666	4.89115e-11	3.15801e-11	2.62743e-08	1.23683e-08	3.92016e-08	1.98106e-09	3.88494e-08
59.25	2.62756e-11	1.28863e-12	1.06179e-08	1.51995e-08	7.84568e-09	1.23685e-08	3.30568e-08
59.3333	2.977e-11	6.94552e-12	1.50611e-08	8.40126e-09	5.30482e-09	2.22452e-08	3.21722e-08
59.4166	1.40644e-11	8.62657e-12	1.92131e-08	2.33831e-09	8.63798e-09	3.21017e-08	3.20893e-08
59.5	1.61478e-12	5.04259e-12	1.34616e-08	9.92424e-09	1.56151e-09	2.90991e-08	1.65042e-08
59.5833	9.91153e-12	1.295e-12	5.52233e-09	3.28131e-08	9.14559e-09	1.2996e-08	1.31264e-09
59.6666	7.24292e-12	3.74594e-12	3.04328e-09	5.61318e-08	2.50144e-08	1.7042e-09	3.89432e-09
59.75	1.93422e-12	6.0547e-12	3.22153e-08	4.79158e-08	2.83469e-08	8.00607e-10	8.87456e-09
59.8333	1.08621e-12	1.9247e-12	6.13959e-08	3.35395e-08	2.22447e-08	5.35255e-09	4.71182e-09
59.9166	1.45614e-13	1.19389e-13	2.83986e-08	2.40715e-08	1.85587e-08	6.47976e-09	2.47444e-09
60	1.78702e-12	1.20831e-12	7.0187e-11	2.06052e-08	1.49487e-08	2.217e-09	5.06325e-09
60.0833	1.24333e-11	1.16087e-12	1.07551e-08	3.18128e-08	8.02551e-09	3.48877e-09	5.22842e-09
60.1666	8.65534e-12	5.2417e-13	4.74015e-09	1.919e-08	3.35158e-09	2.73802e-09	4.129e-09
60.25	4.33869e-12	3.68908e-13	8.27742e-09	6.69243e-09	3.62373e-09	1.41957e-09	5.72382e-09
60.3333	6.58366e-12	6.7066e-13	2.08127e-08	2.58036e-08	7.06118e-09	1.5137e-08	6.21317e-09
60.4166	4.93255e-12	9.48005e-13	5.93204e-09	2.17304e-08	5.258e-09	2.06176e-08	3.40006e-09
60.5	1.0303e-12	5.37927e-13	7.81956e-09	5.50845e-09	4.06813e-09	9.99154e-09	7.57935e-09
60.5833	5.04463e-13	1.30068e-12	3.72407e-08	1.90332e-08	6.56388e-09	1.62327e-08	1.33795e-08
60.6666	7.42795e-13	2.54521e-12	4.74322e-08	3.86784e-08	4.21957e-09	2.25205e-08	6.4649e-09
60.75	1.47906e-12	4.60296e-13	4.95614e-08	4.60809e-08	8.55377e-10	7.25237e-09	1.66253e-08
60.8333	6.10776e-12	6.0781e-12	1.07405e-07	4.46605e-08	2.38787e-09	1.00386e-08	6.38088e-08
60.9166	9.26482e-12	2.81092e-11	2.12328e-07	5.10329e-08	7.17445e-09	3.94218e-08	9.48146e-08
61	4.61969e-12	3.63094e-11	2.39693e-07	5.81451e-08	7.73349e-09	4.72015e-08	7.78394e-08
61.0833	1.55681e-12	1.98037e-11	1.44096e-07	3.85451e-08	2.54649e-09	2.40126e-08	4.46266e-08
61.1666	4.99783e-12	3.20312e-12	4.3559e-08	1.2205e-08	6.24148e-09	5.53629e-09	2.47414e-08
61.25	1.99201e-11	2.0758e-12	6.58152e-09	3.16959e-09	2.08073e-08	7.93327e-09	1.35984e-08
61.3333	2.44005e-11	4.25036e-12	1.75636e-09	9.20737e-10	3.15637e-08	1.5504e-08	1.29988e-08
61.4166	4.65115e-12	4.93676e-12	2.43579e-09	1.61149e-09	3.68455e-08	1.56089e-08	1.64374e-08
61.5	5.40304e-12	2.86622e-12	1.09156e-08	1.30199e-10	2.08901e-08	1.01102e-08	1.41517e-08
61.5833	1.02597e-11	1.5072e-13	1.90876e-08	1.5516e-08	7.42253e-09	3.19288e-09	3.79927e-09
61.6666	2.80877e-12	6.53893e-13	1.09141e-08	4.75842e-08	3.02626e-08	2.09225e-10	1.06909e-10
61.75	2.15838e-12	9.40694e-13	2.43192e-08	5.37554e-08	3.99612e-08	2.02734e-09	4.8503e-09
61.8333	3.72175e-12	4.08119e-13	5.677e-08	4.18914e-08	1.52888e-08	4.97308e-09	5.94719e-09
61.9166	1.96053e-14	2.46361e-13	3.50979e-08	3.242e-08	9.36538e-10	3.83903e-09	2.18065e-09
62	1.19186e-11	1.89551e-12	1.91377e-09	1.96002e-08	9.02844e-09	9.12261e-10	2.17499e-09
62.0833	1.91819e-11	3.20025e-12	1.27222e-08	1.12868e-08	1.47667e-08	9.12748e-10	5.43015e-09
62.1666	8.61131e-12	1.01906e-12	8.89387e-09	3.15533e-09	1.13691e-08	1.66822e-10	3.94156e-09
62.25	4.29412e-12	6.05715e-13	1.1062e-09	8.63379e-09	3.99357e-09	2.9735e-09	3.2009e-09
62.3333	9.38176e-12	1.7189e-12	1.85435e-08	2.69305e-08	2.9463e-09	1.22203e-08	6.36724e-09
62.4166	5.12514e-12	5.39506e-13	1.34985e-08	1.65219e-08	3.70158e-09	1.19311e-08	3.76085e-09
62.4999	1.71448e-12	2.6308e-13	8.85622e-11	7.26597e-10	1.94655e-09	5.98754e-09	4.92385e-09
62.5833	5.99246e-12	3.25558e-13	1.63738e-08	2.03538e-08	9.42076e-09	9.28186e-09	1.39873e-08
62.6666	1.86039e-12	2.5153e-13	2.14455e-08	3.27298e-08	1.40636e-08	1.06508e-08	7.42337e-09
62.7499	1.04664e-11	8.94618e-13	3.27926e-08	1.90298e-08	2.60276e-09	3.88088e-09	1.42064e-08
62.8333	4.40195e-11	2.78333e-12	1.61742e-07	4.34753e-08	4.58875e-09	6.73459e-09	8.67545e-08
62.9166	7.53676e-11	9.10078e-12	3.49819e-07	1.12547e-07	3.44013e-08	2.24578e-08	1.68575e-07
62.9999	6.41387e-11	1.52981e-11	3.705e-07	1.32174e-07	7.46377e-08	2.93289e-08	1.67679e-07
63.0833	3.93667e-11	1.11321e-11	2.1078e-07	6.98418e-08	1.15726e-07	1.70476e-08	1.07528e-07
63.1666	1.81559e-11	3.95347e-12	6.46006e-08	1.35446e-08	1.33626e-07	4.33479e-09	5.27807e-08
63.2499	1.46159e-11	1.09635e-12	1.08923e-08	4.00128e-09	1.03721e-07	4.02473e-09	2.43796e-08
63.3333	7.38214e-12	3.35829e-12	1.22642e-09	7.9171e-09	6.57098e-08	7.34356e-09	1.5591e-08
63.4166	4.06947e-12	4.70019e-12	2.67829e-09	8.18044e-09	6.50341e-08	5.54311e-09	1.80119e-08
63.4999	6.92089e-12	1.01073e-12	1.51843e-08	6.78655e-09	3.89075e-08	2.25177e-09	1.43548e-08
63.5833	5.97531e-12	1.50761e-13	2.71735e-08	1.63162e-08	4.47373e-09	7.48593e-10	5.91222e-09
63.6666	1.4925e-12	1.79223e-12	1.7437e-08	3.88332e-08	6.23183e-08	2.90276e-10	8.7861e-10
63.7499	4.10046e-12	1.10503e-12	1.6024e-08	4.48674e-08	1.16828e-07	2.08446e-09	4.07276e-09
63.8333	4.29378e-12	1.29251e-13	3.64943e-08	3.64329e-08	6.66808e-08	3.4733e-09	6.65381e-09
63.9166	1.0906e-12	4.77565e-13	2.54643e-08	2.93357e-08	8.8466e-09	1.76697e-09	1.58403e-09
63.9999	1.01664e-11	2.61383e-12	2.15438e-09	1.78555e-08	4.31093e-09	1.40413e-10	7.4437e-10
64.0833	1.56138e-11	2.7774e-12	1.08763e-08	5.28748e-09	2.23511e-08	1.75394e-10	4.91209e-09
64.1666	3.39651e-12	1.46029e-12	1.0659e-08	3.13888e-10	2.72361e-08	1.72973e-10	2.58325e-09
64.2499	2.47235e-12	1.65641e-12	6.27327e-10	8.02532e-09	1.28581e-08	2.33394e-09	1.30469e-09
64.3333	9.82483e-12	1.57703e-12	1.1896e-08	1.74467e-08	9.668e-10	5.14863e-09	5.76609e-09
64.4166	1.22962e-12	5.79899e-13	1.39928e-08	9.21601e-09	1.28022e-09	4.2532e-09	3.04234e-09
64.4999	2.12975e-12	2.17557e-12	1.01644e-09	1.68876e-10	5.83645e-10	2.57855e-09	2.19756e-09
64.5833	1.07304e-11	3.49144e-12	4.5431e-09	1.41836e-08	9.92274e-09	3.51768e-09	1.11529e-08
64.6666	1.01863e-12	2.45706e-12	6.31096e-09	1.96072e-08	1.87176e-08	3.22626e-09	5.86551e-09
64.7499	7.75672e-12	2.21498e-12	1.78991e-08	5.07031e-09	7.25623e-09	1.6371e-09	8.79633e-09
64.8333	5.6053e-11	1.07034e-12	1.32646e-07	3.54153e-08	6.42722e-09	3.76043e-09	7.52077e-08
64.9166	8.73103e-11	1.9009e-13	3.06232e-07	1.12734e-07	5.36482e-08	8.52865e-09	1.56954e-07
64.9999	9.57488e-11	1.05835e-12	3.42555e-07	1.31522e-07	1.44927e-07	9.41202e-09	1.66943e-07
65.0833	5.77437e-11	1.4349e-12	2.15763e-07	6.72469e-08	2.3204e-07	5.14413e-09	1.11658e-07
65.1666	2.7248e-11	9.75931e-13	8.22196e-08	1.19266e-08	2.50179e-07	1.04049e-09	5.62064e-08
65.2499	5.2613e-12	1.70984e-12	2.0821e-08	6.64103e-09	1.70847e-07	1.60434e-09	2.38679e-08
65.3333	2.74709e-12	3.4363e-12	4.60015e-09	1.07034e-08	8.70519e-08	2.78328e-09	1.51668e-08
65.4166	3.51937e-12	1.82159e-12	2.58759e-09	9.89584e-09	6.00515e-08	1.2776e-09	1.48677e-08
65.4999	3.84683e-12	5.46361e-14	1.17215e-08	1.11225e-08	2.67343e-08	4.28089e-10	1.28581e-08
65.5833	3.2818e-12	1.48655e-12	2.12869e-08	1.51361e-08	6.08376e-09	4.57594e-10	5.56724e-09
65.6666	7.80708e-13	2.76925e-12	1.27964e-08	2.27922e-08	5.9846e-08	2.06046e-10	1.45867e-09
65.7499	2.84405e-12	1.92548e-12	6.56119e-09	2.55221e-08	1.04784e-07	1.31844e-09	4.10364e-09
65.8333	2.93393e-12	1.84424e-13	1.62726e-08	2.13939e-08	7.23488e-08	2.0152e-09	5.01309e-09
65.9166	5.81485e-13	1.09521e-13	1.24097e-08	1.88893e-08	1.75347e-08	6.15871e-10	1.3639e-09
65.9999	5.41618e-12	5.19296e-13	1.1256e-09	1.5669e-08	1.79647e-09	1.57656e-11	6.84293e-10
66.0833	6.85775e-12	1.36142e-12	6.76952e-09	8.17675e-09	1.89143e-08	2.83046e-10	3.32187e-09
66.1666	5.72214e-13	1.30782e-12	7.92896e-09	2.6522e-09	3.42271e-08	1.96574e-10	1.73315e-09
66.2499	2.0031e-12	5.55669e-13	6.84298e-10	3.43031e-09	2.01405e-08	7.69724e-10	9.53682e-10
66.3333	4.07238e-12	1.4977e-12	5.01563e-09	6.61275e-09	2.54086e-09	1.46026e-09	3.87354e-09
66.4166	5.3133e-13	4.01502e-12	8.17308e-09	3.42659e-09	3.92545e-10	9.18211e-10	2.16441e-09
66.4999	2.30685e-12	4.49546e-12	1.48437e-09	1.53e-10	2.49029e-10	8.34609e-10	1.37273e-09
66.5833	4.8928e-12	4.15023e-12	1.11371e-09	6.95505e-09	3.86369e-09	1.28435e-09	6.7044e-09
66.6666	1.28486e-12	7.28256e-12	1.76816e-09	8.82576e-09	1.13698e-08	8.10261e-10	3.55757e-09
66.7499	5.24354e-12	1.37986e-11	9.33467e-09	1.35911e-09	8.36406e-09	6.84181e-10	5.30527e-09
66.8333	2.61995e-11	1.68191e-11	7.5583e-08	2.07165e-08	7.39503e-09	2.44791e-09	4.71366e-08
66.9166	5.54244e-11	1.10089e-11	1.81879e-07	6.83468e-08	2.43504e-08	4.37492e-09	1.02359e-07
66.9999	5.14693e-11	6.50122e-12	2.16519e-07	8.17395e-08	7.72173e-08	3.81537e-09	1.0869e-07
67.0833	3.97005e-11	5.24587e-12	1.49548e-07	4.28379e-08	1.78246e-07	1.33297e-09	7.51471e-08
67.1666	1.26319e-11	5.1239e-12	6.40221e-08	9.62278e-09	2.4389e-07	4.51163e-11	3.66332e-08
67.2499	2.85654e-12	4.55567e-12	1.93387e-08	5.65707e-09	1.87846e-07	6.15334e-10	1.51561e-08
67.3333	7.49094e-13	2.24848e-12	4.92031e-09	6.57616e-09	7.57421e-08	9.38724e-10	7.85739e-09
67.4166	1.35475e-12	2.98408e-13	8.67715e-10	6.23437e-09	2.2245e-08	3.15035e-10	9.68621e-09
67.4999	2.42395e-12	4.30262e-13	6.12452e-09	7.90192e-09	1.53267e-08	1.37713e-10	9.1078e-09
67.5833	3.70045e-13	1.86502e-12	1.18461e-08	8.24165e-09	8.80877e-09	3.0205e-10	4.13334e-09
67.6666	3.85912e-13	2.62574e-12	6.69466e-09	9.64601e-09	1.88676e-08	1.18205e-10	9.46281e-10
67.7499	1.83714e-12	1.1307e-12	1.90894e-09	1.10278e-08	4.07915e-08	5.78766e-10	2.71021e-09
67.8333	3.71096e-13	5.66866e-13	5.33738e-09	1.04244e-08	3.90803e-08	8.74398e-10	3.67871e-09
67.9166	3.25505e-13	8.30038e-13	4.51969e-09	1.00333e-08	1.70329e-08	2.16082e-10	5.39002e-10
67.9999	2.31722e-12	7.66892e-14	4.65991e-10	9.36907e-09	3.32284e-09	8.72225e-11	6.21796e-10
68.0833	1.25599e-12	4.59756e-13	2.74977e-09	6.65917e-09	1.42667e-08	3.07108e-10	2.58467e-09
68.1666	3.26249e-13	1.26314e-12	3.65756e-09	2.24791e-09	2.64193e-08	5.24099e-11	7.59541e-10
68.2499	9.48922e-13	8.77228e-14	4.24146e-10	4.47708e-10	1.86129e-08	2.97267e-10	6.74484e-10
68.3333	9.43655e-13	1.69044e-12	1.2288e-09	1.18312e-09	3.36181e-09	7.42582e-10	2.70757e-09
68.4166	3.20656e-13	5.47493e-12	2.88578e-09	7.75347e-10	1.96641e-11	5.17316e-10	8.82634e-10
68.4999	8.90771e-13	4.58548e-12	9.08414e-10	1.24507e-10	5.17576e-10	4.15252e-10	7.24396e-10
68.5833	1.76906e-12	1.76681e-12	3.02131e-10	2.4828e-09	3.00406e-10	9.34327e-10	4.17969e-09
68.6666	3.95259e-13	7.64186e-12	4.6233e-10	3.1225e-09	2.15103e-09	6.95266e-10	1.60364e-09
68.7499	1.42587e-12	1.97013e-11	4.93221e-09	4.31728e-10	7.35819e-09	3.63662e-10	2.4578e-09
68.8333	9.76267e-12	2.49348e-11	3.40542e-08	8.90046e-09	7.7719e-09	2.07822e-09	2.70005e-08
68.9166	1.73089e-11	2.49499e-11	8.10163e-08	3.00742e-08	8.6828e-11	4.24366e-09	5.75643e-08
68.9999	2.08792e-11	2.10211e-11	9.86254e-08	3.83192e-08	3.03802e-08	3.83012e-09	6.47617e-08
69.0833	1.18342e-11	1.7434e-11	7.01113e-08	2.3441e-08	1.3667e-07	1.50104e-09	4.44341e-08
69.1666	5.82288e-12	1.17675e-11	3.191e-08	7.33044e-09	2.19405e-07	7.57631e-11	2.19498e-08
69.2499	3.11725e-13	5.78895e-12	1.21705e-08	2.7667e-09	1.5804e-07	1.96142e-10	6.69793e-09
69.3333	3.42553e-14	1.32637e-12	4.02206e-09	2.66883e-09	3.74383e-08	4.17949e-10	2.78556e-09
69.4166	1.10747e-12	1.08158e-14	9.5699e-11	2.69169e-09	3.45352e-09	8.87441e-11	4.50772e-09
69.4999	2.64114e-13	9.64343e-13	2.56614e-09	3.30544e-09	1.9321e-08	6.10781e-11	5.29547e-09
69.5833	1.81716e-13	1.61111e-12	5.17854e-09	3.43451e-09	7.78861e-09	2.38281e-10	2.21403e-09
69.6666	4.50319e-13	6.44707e-13	2.6748e-09	3.37654e-09	1.88548e-09	8.27442e-11	1.30784e-10
69.7499	1.55165e-13	3.95005e-13	5.82643e-10	4.38624e-09	2.19375e-08	1.81175e-10	1.72128e-09
69.8333	3.34696e-13	1.79427e-12	1.46291e-09	5.43978e-09	2.71453e-08	3.48315e-10	1.81287e-09
69.9166	2.81954e-13	2.1351e-12	1.41314e-09	5.494e-09	1.20987e-08	6.91997e-11	2.94325e-10
69.9999	1.97181e-13	8.68076e-13	2.96117e-10	4.93829e-09	5.47565e-09	7.14932e-11	7.09603e-10
70.0833	6.6063e-13	7.82253e-13	6.06333e-10	3.21081e-09	1.1456e-08	2.27487e-10	1.3018e-09
70.1666	2.1057e-14	1.27818e-12	9.54704e-10	1.19981e-09	1.59184e-08	1.09248e-11	4.12991e-10
70.2499	4.88017e-14	2.94879e-13	2.11522e-10	7.08917e-11	9.69569e-09	2.55071e-10	6.30808e-10
70.3333	5.81586e-13	1.09204e-12	1.12685e-10	2.02943e-10	2.47286e-09	7.65996e-10	1.17422e-09
70.4166	1.06144e-14	3.83367e-12	5.48092e-10	2.53874e-10	1.25047e-10	5.09807e-10	3.31753e-10
70.4999	1.11642e-13	2.61857e-12	2.80948e-10	1.28399e-10	3.50371e-10	3.86731e-10	5.97863e-10
70.5833	7.50645e-13	5.00716e-13	7.38005e-11	7.1022e-10	5.01358e-10	8.00804e-10	1.92776e-09
70.6666	4.72732e-14	4.40576e-12	1.01322e-10	8.12296e-10	2.22298e-09	6.75513e-10	8.60609e-10
70.7499	2.30622e-13	1.23276e-11	1.95337e-09	1.45258e-10	5.84995e-09	2.92213e-10	1.27692e-09
70.8333	2.55176e-12	2.00534e-11	1.19357e-08	2.78163e-09	5.45254e-09	1.37741e-09	1.30165e-08
70.9166	4.14465e-12	2.38004e-11	2.78028e-08	1.03359e-08	1.35766e-08	3.17429e-09	3.15819e-08
70.9999	4.69512e-12	2.64424e-11	3.35101e-08	1.52964e-08	7.54085e-08	3.03231e-09	3.68786e-08
71.0833	3.33564e-12	2.17852e-11	2.30773e-08	1.19026e-08	1.74105e-07	1.26175e-09	2.90612e-08
71.1666	1.05832e-12	1.34849e-11	1.09711e-08	4.40547e-09	1.97131e-07	1.28687e-10	1.45666e-08
71.2499	2.0836e-13	4.77776e-12	5.94791e-09	9.43848e-10	1.00318e-07	7.48855e-11	4.60014e-09
71.3333	1.60547e-13	6.34681e-13	2.61379e-09	8.36398e-10	9.23059e-09	1.48819e-10	5.56148e-10
71.4166	1.29937e-13	3.30324e-13	1.35732e-10	9.18181e-10	9.04263e-09	3.66273e-11	1.6126e-09
71.4999	1.95097e-13	1.2776e-12	7.705e-10	1.16666e-09	2.27612e-08	5.22543e-11	2.47964e-09
71.5833	1.02807e-13	9.41244e-13	1.36321e-09	1.32963e-09	5.65869e-09	1.41258e-10	1.04824e-09
71.6666	1.80435e-14	2.36249e-14	5.89391e-10	1.25428e-09	1.18589e-08	9.1407e-11	4.3632e-12
71.7499	1.91226e-13	9.63545e-13	2.04132e-10	1.6075e-09	3.54656e-08	7.19531e-11	6.89615e-10
71.8333	7.29351e-14	2.68033e-12	3.79356e-10	2.37404e-09	2.91683e-08	1.12849e-10	1.01634e-09
71.9166	5.62023e-15	2.63741e-12	4.31538e-10	2.92532e-09	7.72727e-09	2.69403e-11	1.65882e-10
71.9999	2.24769e-13	7.62641e-13	2.22232e-10	2.41897e-09	4.11554e-09	5.07995e-11	3.75523e-10
72.0833	2.32028e-14	7.34246e-13	7.556e-11	1.50366e-09	9.12138e-09	9.48973e-11	8.18861e-10
72.1666	5.37008e-14	1.80606e-12	7.18443e-11	6.11262e-10	7.39981e-09	2.0962e-11	2.05023e-10
72.2499	1.49911e-13	6.24308e-13	3.33079e-11	3.37604e-10	3.53287e-09	1.6497e-10	3.19877e-10
72.3333	2.28839e-14	3.0809e-13	6.26124e-12	3.75755e-10	1.07771e-09	4.18603e-10	6.11257e-10
72.4166	6.18282e-14	1.76202e-12	3.82801e-11	2.89733e-10	2.77832e-10	3.81474e-10	6.65864e-11
72.4999	1.67778e-13	1.47634e-12	1.02253e-11	2.19327e-10	1.90725e-10	2.28436e-10	3.46676e-10
72.5833	4.78409e-15	4.75687e-14	1.62994e-11	2.70534e-10	1.59026e-09	4.57501e-10	1.00438e-09
72.6666	1.22488e-13	1.35169e-12	1.42055e-11	2.09237e-10	4.7247e-09	4.39194e-10	2.15826e-10
72.7499	1.84573e-13	5.57197e-12	3.2357e-10	7.53245e-12	4.27869e-09	9.80642e-11	4.89182e-10
72.8333	1.79725e-13	1.05338e-11	2.82693e-09	5.31085e-10	2.88145e-09	6.88116e-10	5.80598e-09
72.9166	1.13251e-12	1.80849e-11	7.22407e-09	2.49455e-09	3.3483e-08	1.72746e-09	1.32963e-08
72.9999	6.62474e-13	2.14277e-11	8.12799e-09	4.97325e-09	1.11726e-07	1.60902e-09	1.80731e-08
73.0833	7.89096e-13	1.86397e-11	4.17969e-09	4.67358e-09	1.73928e-07	7.00538e-10	1.48419e-08
73.1666	1.69515e-13	9.28295e-12	1.31028e-09	1.95212e-09	1.39645e-07	9.15674e-11	8.95828e-09
73.2499	6.96992e-14	2.77863e-12	1.62179e-09	1.6215e-10	4.63197e-08	2.87097e-11	2.71179e-09
73.3333	6.48036e-14	3.04573e-13	1.43917e-09	2.61217e-10	1.04134e-09	8.05341e-11	3.36801e-10
73.4166	6.27455e-14	6.6537e-13	4.0092e-10	3.21062e-10	1.42095e-08	8.94174e-12	5.96576e-10
73.4999	7.06075e-14	1.06836e-12	1.02638e-10	3.90034e-10	1.62868e-08	1.94869e-11	1.11543e-09
73.5833	3.09608e-14	4.68702e-13	7.12207e-11	6.50722e-10	4.03525e-09	8.42655e-11	5.30073e-10
73.6666	6.39188e-14	4.96401e-13	8.05414e-11	4.93419e-10	1.73629e-08	4.01096e-11	5.04101e-12
73.7499	5.40899e-14	1.51509e-12	1.15337e-10	4.06826e-10	3.57619e-08	3.33439e-11	4.12163e-10
73.8333	3.47307e-14	2.54741e-12	9.90748e-11	7.48399e-10	2.34526e-08	3.98723e-11	5.68101e-10
73.9166	6.7978e-14	1.68943e-12	1.66658e-10	7.57433e-10	4.59371e-09	5.93339e-12	2.13625e-10
73.9999	3.46067e-14	3.8511e-13	1.19832e-10	5.40608e-10	2.4536e-09	1.25986e-11	2.47909e-10
74.0833	6.0612e-14	7.60362e-13	1.53839e-11	3.39194e-10	5.17724e-09	4.17306e-11	4.54633e-10
74.1666	4.5555e-14	1.34901e-12	4.52358e-11	4.15468e-10	3.51275e-09	8.19288e-12	2.37348e-10
74.2499	3.89096e-14	9.08376e-13	1.79086e-11	4.93506e-10	8.43795e-10	4.04435e-11	2.69627e-10
74.3333	5.80307e-14	7.59166e-14	3.68774e-11	4.15662e-10	3.99889e-10	1.9155e-10	3.02724e-10
74.4166	5.36811e-14	4.73181e-13	1.77186e-10	3.13019e-10	2.80324e-10	1.81219e-10	1.10162e-10
74.4999	2.0879e-14	7.22684e-13	1.38523e-10	2.64231e-10	8.14692e-11	1.07143e-10	3.6494e-10
74.5833	9.35666e-14	8.26046e-14	3.41874e-11	2.36315e-10	1.72866e-09	1.72075e-10	3.74172e-10
74.6666	3.01975e-14	2.45484e-13	7.87781e-11	1.13014e-10	4.19311e-09	1.4266e-10	6.76731e-11
74.7499	1.72494e-14	1.60354e-12	1.04538e-11	2.33279e-11	1.7325e-09	3.03008e-11	3.70015e-10
74.8333	1.88753e-13	5.01553e-12	3.16528e-10	1.39299e-10	2.86493e-09	3.11618e-10	1.82316e-09
74.9166	1.34073e-14	9.29559e-12	1.41126e-09	4.57308e-10	3.3191e-08	6.68858e-10	4.30565e-09
74.9999	2.95104e-13	1.29709e-11	1.78456e-09	1.01397e-09	8.77313e-08	5.69414e-10	5.11478e-09
75.0833	8.98185e-15	1.01201e-11	8.3201e-10	1.26493e-09	1.0986e-07	2.11304e-10	4.57495e-09
75.1666	1.35801e-13	5.17378e-12	5.52979e-10	4.81467e-10	6.91464e-08	3.74039e-11	2.25344e-09
75.2499	2.86909e-14	9.88066e-13	1.16285e-09	1.06242e-11	1.54075e-08	2.60393e-11	6.66601e-10
75.3333	3.29144e-14	3.16408e-13	1.09588e-09	1.15077e-10	8.37934e-10	3.5485e-11	6.45359e-11
75.4166	7.10161e-14	7.41217e-13	5.18142e-10	7.69365e-11	1.00202e-08	1.24848e-11	3.94925e-10
75.4999	2.84966e-14	5.53562e-13	2.4598e-10	2.16668e-10	7.61359e-09	6.83641e-12	4.9665e-10
75.5833	4.78586e-14	3.86054e-13	2.78854e-10	4.30333e-10	2.01182e-09	1.51327e-11	1.99883e-10
75.6666	5.3128e-14	6.11331e-13	2.46606e-10	2.10975e-10	1.18933e-08	1.20037e-11	4.41303e-11
75.7499	3.19234e-14	1.37725e-12	8.8369e-11	2.69749e-10	2.04196e-08	1.09494e-11	2.92776e-10
75.8333	5.24581e-14	1.52653e-12	1.04244e-10	6.06411e-10	1.30837e-08	6.32672e-12	4.73925e-10
75.9166	4.39976e-14	7.32161e-13	2.02369e-10	4.82142e-10	2.49144e-09	6.91095e-13	6.01721e-11
75.9999	3.80657e-14	1.12415e-13	5.66397e-11	8.30071e-11	1.00027e-09	4.99996e-12	1.14647e-10
76.0833	4.85411e-14	3.5883e-13	4.01925e-11	9.88121e-11	2.75201e-09	6.34076e-12	3.9495e-10
76.1666	4.4745e-14	9.51661e-13	2.07827e-10	4.35928e-10	1.4664e-09	4.103e-12	1.04858e-10
76.2499	3.59749e-14	4.89886e-13	1.10919e-10	5.14267e-10	2.11201e-10	1.85723e-11	1.24858e-10
76.3333	5.07662e-14	6.05113e-14	7.84377e-11	3.55669e-10	1.76306e-10	8.07982e-11	2.99788e-10
76.4166	3.93045e-14	1.73545e-13	3.59244e-10	2.18498e-10	9.37789e-11	1.13166e-10	8.16845e-11
76.4999	4.36202e-14	2.52629e-13	3.18979e-10	2.19931e-10	8.10262e-11	2.91823e-11	1.34991e-10
76.5833	4.21054e-14	1.43847e-13	5.56365e-11	2.25739e-10	1.19368e-09	2.55009e-11	2.60102e-10
76.6666	4.53157e-14	2.66228e-14	1.64924e-10	8.03885e-11	1.90351e-09	3.96589e-11	4.37377e-11
76.7499	4.4701e-14	4.58744e-13	2.02183e-10	9.7777e-11	4.03958e-10	8.65575e-12	1.29419e-10
76.8333	3.1951e-14	1.60061e-12	3.33164e-12	3.28773e-10	2.54397e-09	7.24048e-11	7.96551e-10
76.9166	8.47982e-14	3.98592e-12	4.61017e-10	3.73657e-10	1.92307e-08	1.30528e-10	1.49462e-09
76.9999	1.30046e-14	5.07948e-12	1.7622e-09	2.70041e-10	4.24331e-08	7.31933e-11	2.23781e-09
77.0833	8.5906e-14	4.50749e-12	3.01644e-09	1.97207e-10	4.50242e-08	4.23837e-11	1.94231e-09
77.1666	2.39307e-14	1.76039e-12	3.31151e-09	8.19061e-11	2.39967e-08	8.07776e-12	1.02235e-09
77.2499	4.44671e-14	3.82378e-13	2.34893e-09	4.13436e-12	3.75358e-09	4.07177e-12	1.88537e-10
77.3333	4.8071e-14	2.29447e-13	1.0185e-09	3.84675e-11	7.91654e-10	1.60921e-11	5.75343e-11
77.4166	3.35616e-14	3.14226e-13	4.005e-10	3.9635e-11	4.08124e-09	3.43323e-12	2.7161e-10
77.4999	4.41324e-14	2.97477e-13	4.88512e-10	2.15702e-10	2.40837e-09	1.67476e-13	2.23092e-10
77.5833	4.21978e-14	1.47221e-13	5.17677e-10	3.20022e-10	8.52087e-10	1.31622e-12	3.25913e-11
77.6666	3.73596e-14	3.65937e-13	2.5116e-10	1.9948e-10	4.39948e-09	8.7855e-13	8.82213e-11
77.7499	4.31659e-14	6.74703e-13	7.62242e-11	3.01696e-10	7.71981e-09	8.60245e-13	2.8731e-10
77.8333	3.94253e-14	5.71839e-13	2.23471e-10	7.1407e-10	5.22929e-09	1.31055e-12	1.41106e-10
77.9166	3.99672e-14	2.66872e-13	2.45389e-10	7.96042e-10	1.20151e-09	1.25955e-12	2.12062e-11
77.9999	4.12805e-14	8.12636e-15	2.65475e-11	4.07758e-10	5.32152e-10	4.33206e-13	8.11576e-11
78.0833	3.8776e-14	1.92629e-13	8.78526e-11	3.28876e-10	1.08575e-09	1.37582e-12	1.08445e-10
78.1666	4.07006e-14	3.52217e-13	2.69553e-10	4.47049e-10	7.26132e-10	9.57884e-13	4.22828e-11
78.2499	4.07189e-14	2.74776e-13	1.32919e-10	4.22614e-10	3.57791e-11	7.01348e-12	7.25858e-11
78.3333	3.77072e-14	1.96985e-14	1.1716e-10	2.30755e-10	5.5181e-11	5.19715e-11	9.34487e-11
78.4166	4.20617e-14	1.78982e-14	3.67312e-10	1.21143e-10	1.00331e-10	4.79531e-11	3.95265e-11
78.4999	3.87312e-14	1.27033e-13	2.72781e-10	1.51484e-10	8.6346e-11	1.43568e-11	3.46898e-11
78.5833	3.8326e-14	3.64939e-14	2.01132e-11	1.45644e-10	4.30239e-10	3.15149e-12	4.56152e-11
78.6666	4.1956e-14	1.63665e-14	2.06572e-10	6.78859e-11	6.77741e-10	6.20865e-12	2.44717e-11
78.7499	3.77243e-14	7.02874e-14	3.45375e-10	1.18481e-10	3.3055e-11	2.19005e-12	4.33638e-11
78.8333	3.94807e-14	4.52743e-13	9.7045e-11	3.98038e-10	1.18987e-09	3.5506e-12	2.97839e-10
78.9166	4.1482e-14	1.08438e-12	5.10877e-10	4.47682e-10	7.11951e-09	7.11015e-12	1.28925e-09
78.9999	4.1974e-14	1.71481e-12	2.22013e-09	2.01021e-10	1.32213e-08	2.82591e-11	2.40934e-09
79.0833	3.72298e-14	1.2506e-12	4.00451e-09	6.16409e-11	1.29923e-08	3.23418e-11	2.82447e-09
79.1666	4.34906e-14	5.91566e-13	4.0136e-09	1.07168e-11	6.10856e-09	2.97881e-11	1.71496e-09
79.2499	3.57095e-14	6.90472e-14	2.31578e-09	1.36921e-11	1.0775e-09	9.32034e-12	3.39372e-10
79.3333	3.87105e-14	5.2621e-14	6.67216e-10	3.2953e-11	2.75087e-10	7.36812e-12	3.41424e-11
79.4166	4.18299e-14	1.72894e-13	2.26404e-10	5.47156e-11	9.91148e-10	3.5543e-12	1.90902e-10
79.4999	3.52452e-14	5.74806e-14	4.01185e-10	1.55272e-10	7.73012e-10	1.73134e-12	5.81918e-11
79.5833	3.93642e-14	5.35518e-14	3.63948e-10	2.66382e-10	1.77947e-10	2.83691e-12	4.37606e-12
79.6666	4.08305e-14	1.76147e-13	1.21516e-10	1.34633e-10	9.84075e-10	1.63779e-12	1.50726e-10
79.7499	3.49887e-14	2.10402e-13	1.17528e-10	1.35531e-10	2.15101e-09	2.85169e-12	8.23552e-11
79.8333	3.96973e-14	2.15514e-13	2.65421e-10	4.60614e-10	1.73225e-09	3.23868e-12	3.71212e-11
79.9166	3.99915e-14	4.03875e-14	1.61533e-10	5.96106e-10	6.0049e-10	8.0288e-12	1.41814e-11
79.9999	3.48782e-14	7.59639e-15	4.9431e-12	4.90989e-10	1.5287e-10	4.48649e-12	3.90328e-12
80.0833	3.9876e-14	6.70914e-14	1.08863e-10	3.31107e-10	4.39337e-10	2.70905e-12	3.37999e-11
80.1666	3.91712e-14	1.08758e-13	1.9293e-10	3.26573e-10	2.4669e-10	3.50321e-13	9.21046e-12
80.2499	3.48622e-14	6.19971e-14	8.06415e-11	2.54018e-10	3.09191e-11	8.64864e-12	4.11509e-13
80.3333	3.9747e-14	1.39783e-14	1.03758e-10	1.22427e-10	7.34271e-11	2.32279e-11	4.02025e-11
80.4166	3.8667e-14	1.0794e-14	2.46178e-10	6.63068e-11	8.07655e-11	2.44048e-11	1.59383e-11
80.4999	3.46694e-14	1.55887e-14	1.25738e-10	7.16263e-11	2.36036e-11	3.05247e-12	1.284e-11
80.5833	3.99958e-14	3.23319e-14	4.77481e-12	8.75422e-11	1.44273e-10	2.32336e-12	5.86165e-12
80.6666	3.76677e-14	1.08154e-15	2.20076e-10	2.96028e-11	1.53685e-10	5.58324e-12	7.56919e-12
80.7499	3.48409e-14	1.36409e-14	3.08227e-10	9.7953e-11	5.13494e-11	5.10546e-12	3.1365e-12
80.8333	4.02238e-14	9.66108e-14	1.45418e-10	2.77226e-10	2.74488e-10	1.67088e-11	1.78677e-10
80.9166	3.58039e-14	2.50663e-13	5.79774e-10	2.57478e-10	1.43724e-09	3.41002e-11	9.24177e-10
80.9999	3.69796e-14	3.49197e-13	1.92072e-09	1.11063e-10	3.00143e-09	3.74001e-11	2.32892e-09
81.0833	3.6695e-14	3.19093e-13	2.97125e-09	1.74844e-11	2.84049e-09	4.52512e-11	2.48749e-09
81.1666	3.86209e-14	1.22423e-13	2.6436e-09	1.00477e-11	1.80017e-09	3.04818e-11	1.33985e-09
81.2499	3.4748e-14	1.82719e-14	1.30268e-09	1.62617e-11	4.68088e-10	3.1862e-11	2.18198e-10
81.3333	3.78641e-14	3.58868e-14	2.94792e-10	4.07699e-11	7.40665e-11	1.47437e-11	4.32695e-11
81.4166	3.76449e-14	2.57652e-14	8.48e-11	3.267e-11	2.46515e-10	1.02313e-11	1.02597e-10
81.4999	3.47333e-14	2.8925e-14	1.89277e-10	9.58469e-11	2.55724e-10	3.9966e-12	5.54513e-11
81.5833	3.76009e-14	2.47991e-14	1.45306e-10	1.37659e-10	8.81131e-11	1.69833e-12	3.17584e-11
81.6666	3.73479e-14	2.28076e-14	5.91762e-11	6.8636e-11	1.70708e-10	2.82017e-12	5.68553e-11
81.7499	3.45486e-14	7.27266e-14	1.26493e-10	1.82565e-11	5.41928e-10	8.8892e-14	4.52635e-11
81.8333	3.73399e-14	2.34193e-14	1.69748e-10	1.68983e-10	6.62531e-10	3.43972e-12	6.61634e-12
81.9166	3.70515e-14	2.18982e-14	6.45109e-11	3.55802e-10	1.96003e-10	1.07929e-11	2.53998e-11
81.9999	3.4425e-14	2.39595e-15	2.59385e-12	2.97041e-10	4.33443e-11	1.45565e-11	2.47546e-11
82.0833	3.69345e-14	8.63438e-15	7.86962e-11	2.01985e-10	9.89333e-11	3.54444e-12	4.12645e-12
82.1666	3.69353e-14	3.61917e-14	9.4276e-11	1.55964e-10	1.00056e-10	2.33391e-12	1.77458e-11
82.2499	3.4158e-14	1.86083e-14	2.25496e-11	1.12138e-10	2.10922e-11	1.88794e-11	1.65076e-11
82.3333	3.66849e-14	4.48053e-15	5.84444e-11	6.12899e-11	7.32045e-11	2.48395e-11	3.23649e-12
82.4166	3.66704e-14	4.81974e-15	1.16733e-10	2.42401e-11	6.9937e-11	1.08058e-11	2.74887e-11
82.4999	3.4062e-14	1.06465e-14	4.07007e-11	4.04422e-11	9.77612e-12	4.6123e-13	2.70367e-11
82.5833	3.61723e-14	3.57641e-15	3.06238e-11	2.87767e-11	6.77665e-12	5.91893e-12	2.83399e-11
82.6666	3.67415e-14	5.95551e-15	1.71603e-10	1.85385e-11	1.00652e-10	2.00879e-12	3.84337e-11
82.7499	3.36844e-14	3.28235e-15	1.78484e-10	6.23915e-11	7.50093e-11	4.02064e-12	3.77946e-11
82.8333	3.57543e-14	8.12607e-15	1.51556e-10	1.0659e-10	3.9644e-11	2.0919e-11	4.35857e-11
82.9166	3.71542e-14	5.70787e-14	5.70147e-10	9.14304e-11	1.59108e-10	2.68109e-11	4.3626e-10
82.9999	3.24516e-14	7.08897e-14	1.29147e-09	2.03046e-11	4.69623e-10	3.33764e-11	9.16188e-10
83.0833	3.6888e-14	6.7431e-14	1.62591e-09	1.01789e-11	9.49079e-10	1.98022e-11	9.8622e-10
83.1666	3.5533e-14	1.90198e-14	1.20367e-09	3.57288e-12	8.0056e-10	2.3299e-11	3.94103e-10
83.2499	3.33058e-14	6.53671e-15	5.17121e-10	1.6902e-11	4.49528e-10	1.32176e-11	6.28868e-11
83.3333	3.58993e-14	3.27927e-15	8.73793e-11	2.3953e-11	1.8785e-11	1.38926e-11	7.82913e-11
83.4166	3.56484e-14	1.06917e-14	1.76239e-11	1.64017e-11	7.47685e-11	2.78904e-12	1.61929e-10
83.4999	3.30311e-14	4.01222e-15	5.58052e-11	2.30055e-11	2.2768e-10	7.55553e-13	5.62538e-11
83.5833	3.56075e-14	2.18857e-16	4.45956e-11	5.98317e-11	3.55998e-11	6.10735e-12	3.94458e-11
83.6666	3.54739e-14	1.74275e-14	3.56335e-11	2.67009e-11	2.89679e-11	5.81797e-12	5.87833e-11
83.7499	3.28284e-14	3.74095e-15	6.6889e-11	1.77298e-11	2.67918e-10	3.64807e-12	3.30159e-12
83.8333	3.53254e-14	1.61665e-14	6.85517e-11	1.10261e-10	2.06466e-10	1.50849e-12	4.01434e-12
83.9166	3.53137e-14	8.7104e-17	1.44073e-11	1.9748e-10	8.50861e-11	7.36883e-12	6.69951e-11
83.9999	3.25744e-14	9.96097e-16	6.09871e-12	1.72152e-10	3.4265e-12	1.04723e-11	3.80041e-11
84.0833	3.51319e-14	9.44389e-15	3.9628e-11	8.56973e-11	1.36342e-11	6.54349e-12	1.36006e-11
84.1666	3.50717e-14	1.11566e-15	2.76995e-11	4.73316e-11	2.11001e-11	4.42246e-12	4.26528e-11
84.2499	3.23797e-14	5.86707e-15	2.41279e-12	4.51216e-11	6.11188e-11	2.11153e-11	4.01621e-11
84.3333	3.49006e-14	1.87073e-15	2.26388e-11	1.95029e-11	4.07076e-11	3.90054e-11	1.549e-11
84.4166	3.48661e-14	1.09735e-15	3.62403e-11	1.41714e-11	3.87075e-11	1.51612e-11	4.9201e-11
84.4999	3.21421e-14	2.31967e-15	1.47538e-11	1.40369e-11	3.78944e-11	2.75109e-12	8.50605e-11
84.5833	3.47384e-14	3.193e-15	3.51281e-11	1.53746e-11	5.15426e-12	5.02275e-12	4.86645e-11
84.6666	3.45788e-14	1.49505e-15	8.16155e-11	1.43618e-11	5.01701e-11	5.68552e-12	1.02245e-10
84.7499	3.19886e-14	1.36892e-15	8.35264e-11	2.09319e-11	1.83727e-10	1.4096e-12	1.90932e-10
84.8333	3.45393e-14	7.29819e-15	1.68656e-10	3.73068e-11	8.97387e-11	9.92651e-12	2.16869e-10
84.9166	3.42535e-14	1.74605e-15	4.6702e-10	1.69739e-11	2.72464e-12	3.07411e-11	2.14989e-10
84.9999	3.19928e-14	1.58854e-14	7.76246e-10	1.40216e-11	1.95634e-10	1.94857e-11	1.64259e-10
85.0833	3.40744e-14	3.86127e-15	7.55826e-10	1.38925e-11	5.20403e-10	1.14317e-11	1.02675e-10
85.1666	3.4293e-14	9.66137e-15	4.77395e-10	4.09081e-12	7.0502e-10	1.44285e-12	2.0007e-12
85.2499	3.15702e-14	5.96213e-16	1.75984e-10	4.03947e-12	2.62476e-10	7.24643e-12	1.97022e-11
85.3333	3.40044e-14	2.62511e-15	2.92319e-11	1.51169e-11	1.14832e-11	5.66931e-12	1.29992e-10
85.4166	3.40109e-14	4.08504e-15	2.99858e-13	3.43807e-12	1.09076e-10	1.99776e-12	9.7755e-11
85.4999	3.1385e-14	1.58813e-15	1.06499e-11	1.65652e-12	1.30584e-10	8.90054e-12	8.89249e-11
85.5833	3.38158e-14	4.28696e-15	1.4499e-11	1.1929e-11	4.03562e-11	1.79108e-11	5.75034e-11
85.6666	3.37745e-14	9.33082e-16	1.24999e-11	2.14154e-11	4.58649e-11	2.87206e-11	2.55656e-11
85.7499	3.11969e-14	5.95128e-15	1.91022e-11	3.94505e-11	1.04767e-10	1.69508e-11	1.37918e-11
85.8333	3.36218e-14	8.77881e-16	1.42222e-11	1.05802e-10	1.21447e-10	2.41171e-12	1.16844e-11
85.9166	3.35356e-14	3.1515e-15	2.85863e-12	1.32803e-10	3.40817e-11	1.31805e-12	2.87796e-11
85.9999	3.10294e-14	2.09035e-15	4.29826e-12	9.84441e-11	2.06632e-11	8.83074e-12	7.32061e-11
86.0833	3.3404e-14	6.41713e-16	1.07462e-11	3.79721e-11	9.54492e-12	1.80679e-12	4.32892e-11
86.1666	3.3323e-14	4.80606e-15	5.35078e-12	1.29014e-11	2.01112e-11	6.82498e-13	3.36245e-11
86.2499	3.08479e-14	8.34934e-16	2.06114e-13	8.67112e-12	3.04085e-11	2.18959e-11	7.75612e-11
86.3333	3.31963e-14	2.50551e-15	5.74037e-12	1.00944e-11	3.86629e-11	2.70504e-11	5.4817e-11
86.4166	3.31074e-14	2.51647e-15	7.42922e-12	4.1787e-12	2.94581e-11	2.03081e-11	3.98722e-11
86.4999	3.06732e-14	1.33806e-15	4.51713e-12	8.46839e-12	2.99081e-11	1.71927e-12	1.02717e-10
86.5833	3.2985e-14	2.37803e-15	1.31941e-11	1.36072e-11	2.50849e-11	4.30194e-12	1.20194e-10
86.6666	3.2899e-14	2.16437e-15	2.41804e-11	6.23586e-12	6.05816e-11	5.40731e-12	1.12897e-10
86.7499	3.04933e-14	1.58391e-15	4.64502e-11	1.07561e-11	1.40115e-10	4.27693e-12	2.92339e-10
86.8333	3.27779e-14	1.04165e-15	1.48366e-10	1.15813e-11	1.53149e-10	1.58846e-11	4.54819e-10
86.9166	3.26926e-14	5.00398e-15	3.22053e-10	1.58664e-11	1.19697e-11	1.95706e-11	4.46831e-10
86.9999	3.03129e-14	2.7967e-16	4.06915e-10	2.31002e-11	1.41765e-10	1.85644e-11	4.56549e-10
87.0833	3.257e-14	5.82463e-15	3.44258e-10	1.32276e-11	4.8831e-10	1.84034e-12	2.28819e-10
87.1666	3.24904e-14	5.49912e-16	1.92642e-10	3.12854e-12	4.38567e-10	3.06331e-12	1.22299e-10
87.2499	3.01423e-14	2.10838e-15	8.01866e-11	2.65615e-12	1.80046e-10	1.92985e-11	6.1799e-11
87.3333	3.23704e-14	2.42919e-15	2.06292e-11	9.44293e-12	1.15507e-12	2.08065e-11	5.73921e-11
87.4166	3.22848e-14	1.25208e-15	2.57386e-12	1.02488e-11	7.05289e-11	1.68728e-11	8.73595e-11
87.4999	2.99727e-14	2.08029e-15	2.14174e-12	6.22565e-12	1.09325e-10	2.02588e-11	3.53211e-11
87.5833	3.21622e-14	1.50163e-15	4.16745e-12	4.0801e-13	2.1148e-11	4.46217e-11	2.56919e-11
87.6666	3.20896e-14	2.34346e-15	3.87041e-12	8.05782e-12	2.53188e-11	4.11925e-11	2.19871e-11
87.7499	2.97984e-14	1.0099e-15	1.75287e-12	4.79318e-11	1.00059e-10	2.7509e-11	6.03542e-12
87.8333	3.19613e-14	2.29285e-15	1.37423e-12	7.49241e-11	4.25516e-11	7.06742e-12	9.58838e-12
87.9166	3.18969e-14	1.70901e-15	2.6885e-13	9.27207e-11	4.53728e-11	1.53845e-13	3.47283e-11
87.9999	2.96225e-14	1.36324e-15	1.0117e-12	5.98632e-11	4.27829e-11	1.79048e-12	3.05442e-11
88.0833	3.17665e-14	2.36288e-15	1.57418e-12	2.24497e-11	5.24169e-12	3.01687e-12	4.10611e-11
88.1666	3.17004e-14	1.30049e-15	2.50031e-13	2.10879e-12	3.81215e-12	3.28641e-12	5.10402e-11
88.2499	2.94526e-14	2.02567e-15	8.15932e-13	3.10105e-12	3.97294e-11	9.35663e-12	4.12974e-11
88.3333	3.15697e-14	1.64211e-15	2.3409e-12	1.81587e-12	6.88194e-12	2.16569e-11	4.23165e-11
88.4166	3.15083e-14	1.72707e-15	8.59478e-13	1.96468e-12	1.39589e-11	9.78621e-12	4.97376e-11
88.4999	2.9283e-14	1.72911e-15	3.37491e-13	9.58197e-12	4.54153e-11	4.17471e-12	4.71615e-11
88.5833	3.13734e-14	1.63574e-15	1.84243e-12	6.81369e-12	8.95284e-12	2.62061e-13	5.49673e-11
88.6666	3.13216e-14	1.89364e-15	5.11428e-12	6.0989e-12	3.45129e-11	1.75293e-12	1.21181e-10
88.7499	2.9111e-14	1.51629e-15	3.13075e-11	3.4883e-12	1.19962e-10	5.39834e-12	1.59314e-10
88.8333	3.11827e-14	2.01181e-15	9.94758e-11	8.38037e-12	6.72945e-11	6.89975e-12	2.48538e-10
88.9166	3.11372e-14	1.40365e-15	1.70018e-10	2.00156e-11	3.05474e-11	1.21429e-11	3.24628e-10
88.9999	2.89321e-14	2.45253e-15	1.915e-10	1.57391e-11	1.39592e-10	4.87516e-12	2.49444e-10
89.0833	3.10115e-14	1.16624e-15	1.44621e-10	1.25665e-11	2.95418e-10	3.35437e-13	2.1047e-10
89.1666	3.09308e-14	2.35181e-15	8.92443e-11	6.73303e-13	2.82027e-10	1.20551e-11	5.10849e-11
89.2499	2.87816e-14	1.33661e-15	4.42156e-11	2.57954e-12	6.32343e-11	2.49065e-11	2.09988e-11
89.3333	3.08125e-14	1.6028e-15	1.99489e-11	1.17753e-11	1.35499e-12	2.86802e-11	6.91222e-11
89.4166	3.07507e-14	2.13198e-15	4.4884e-12	1.71503e-11	6.0941e-11	1.88016e-11	2.51013e-11
89.4999	2.86149e-14	1.26695e-15	3.03619e-13	1.03296e-11	4.74747e-11	2.86219e-11	1.3491e-11
89.5833	3.06279e-14	1.85578e-15	2.48793e-12	1.972e-12	1.12875e-11	3.63882e-11	2.3111e-12
89.6666	3.05652e-14	1.87666e-15	2.81249e-12	6.91177e-12	4.2199e-11	4.35125e-11	1.02956e-11
89.7499	2.84523e-14	1.53011e-15	1.35298e-12	2.29728e-11	3.43726e-11	2.20075e-11	1.47475e-11
89.8333	3.04433e-14	1.83153e-15	1.06152e-13	5.30571e-11	4.46368e-11	5.25703e-12	4.24826e-12
89.9166	3.03819e-14	1.80109e-15	1.73177e-14	4.79009e-11	2.86482e-11	1.395e-12	1.1315e-11
89.9999	2.82916e-14	1.46776e-15	4.41167e-14	3.79701e-11	2.93327e-11	1.33542e-12	3.73916e-11
90.0833	3.02609e-14	1.72901e-15	1.75118e-13	1.31022e-11	6.91657e-12	3.61555e-13	1.30524e-11
90.1666	3.02007e-14	1.90328e-15	2.85165e-14	1.89797e-12	8.40562e-12	4.64849e-12	6.50027e-12
90.2499	2.81312e-14	1.28912e-15	5.75039e-13	2.20256e-13	8.31484e-12	1.45299e-11	3.04096e-11
90.3333	3.00819e-14	1.85116e-15	1.433e-12	4.8744e-13	9.82712e-12	1.32448e-11	2.16059e-11
90.4166	3.00195e-14	1.77881e-15	8.17651e-13	3.06151e-12	1.06236e-11	1.35816e-11	6.81937e-12
90.4999	2.79732e-14	1.3453e-15	1.88107e-13	3.64053e-12	1.40602e-11	2.95999e-12	1.30628e-11
90.5833	2.99042e-14	1.858e-15	2.75715e-13	7.01505e-12	1.63805e-11	1.59899e-12	1.99737e-11
90.6666	2.98388e-14	1.70487e-15	3.51049e-12	1.29011e-12	1.88623e-11	1.7322e-12	1.99937e-11
90.7499	2.78177e-14	1.40178e-15	1.87152e-11	1.1734e-12	4.35906e-11	8.08452e-13	6.39955e-11
90.8333	2.97263e-14	1.7716e-15	4.7294e-11	8.83882e-12	4.31073e-11	3.03707e-12	5.28117e-11
90.9166	2.96609e-14	1.76417e-15	7.31115e-11	9.12061e-12	9.41918e-12	1.18554e-12	7.21309e-11
90.9999	2.76652e-14	1.25597e-15	7.32455e-11	1.28176e-11	8.31197e-11	4.08385e-13	6.51854e-11
91.0833	2.95461e-14	1.84492e-15	5.82337e-11	3.3191e-12	1.65426e-10	3.58106e-12	2.11405e-11
91.1666	2.94903e-14	1.66731e-15	3.77384e-11	1.61966e-12	1.15322e-10	9.29295e-12	4.08932e-12
91.2499	2.7507e-14	1.42376e-15	2.55686e-11	3.44077e-12	2.82847e-11	1.84396e-11	3.94006e-11
91.3333	2.93745e-14	1.7883e-15	1.2525e-11	9.17094e-12	4.40954e-12	1.58751e-11	3.50314e-11
91.4166	2.93149e-14	1.64337e-15	3.84861e-12	1.44367e-11	2.54303e-11	1.06723e-11	2.53114e-11
91.4999	2.73549e-14	1.44987e-15	7.33948e-14	1.10587e-11	2.2398e-11	9.97838e-12	3.01138e-12
91.5833	2.92016e-14	1.72961e-15	1.52266e-12	3.27457e-12	1.23333e-11	2.28319e-11	2.64485e-11
91.6666	2.91429e-14	1.65135e-15	3.17535e-12	1.5737e-12	8.72146e-12	2.00928e-11	4.58407e-12
91.7499	2.72033e-14	1.41688e-15	1.65245e-12	1.51086e-11	3.07259e-11	1.28431e-11	8.03173e-12
91.8333	2.90306e-14	1.6627e-15	3.75417e-13	1.95047e-11	9.30467e-12	4.26191e-12	1.31577e-11
91.9166	2.8972e-14	1.7037e-15	8.9964e-14	2.80884e-11	2.25312e-11	1.5833e-12	5.20088e-12
91.9999	2.70528e-14	1.38611e-15	1.79959e-13	1.54257e-11	1.35088e-11	2.73123e-12	1.04026e-11
92.0833	2.8861e-14	1.67992e-15	1.87329e-13	8.4975e-12	4.8935e-12	3.64451e-13	2.23305e-11
92.1666	2.88033e-14	1.68006e-15	8.28764e-14	1.07754e-12	6.90009e-13	4.3095e-12	1.29567e-12
92.2499	2.69041e-14	1.40983e-15	3.51894e-13	3.63646e-14	8.19501e-12	1.3486e-11	1.7927e-13
92.3333	2.86927e-14	1.65716e-15	6.70678e-13	8.55013e-13	5.35862e-14	2.31223e-11	1.02422e-11
92.4166	2.86354e-14	1.68014e-15	8.94716e-13	6.28058e-13	4.00035e-12	1.33467e-11	7.09633e-12
92.4999	2.67561e-14	1.39045e-15	5.87244e-13	3.7164e-12	1.238e-11	1.02219e-11	2.6424e-12
92.5833	2.85259e-14	1.63723e-15	9.9453e-13	1.72206e-12	1.17083e-12	5.4447e-12	1.66321e-12
92.6666	2.84697e-14	1.68894e-15	2.91902e-12	8.98632e-13	9.34671e-12	7.51477e-12	9.93329e-12
92.7499	2.66089e-14	1.36472e-15	8.46401e-12	1.57549e-12	1.8394e-11	7.87327e-12	2.32906e-11
92.8333	2.83616e-14	1.63446e-15	1.76261e-11	2.25768e-12	6.57386e-12	1.98691e-12	9.17799e-11
92.9166	2.83037e-14	1.69034e-15	2.44619e-11	6.97126e-12	1.13974e-11	6.22771e-13	9.93641e-11
92.9999	2.64648e-14	1.35578e-15	2.46476e-11	2.88919e-12	3.60147e-11	1.12244e-12	1.74298e-10
93.0833	2.81969e-14	1.66806e-15	1.90866e-11	2.70228e-12	6.59083e-11	1.87344e-12	1.37308e-10
93.1666	2.81417e-14	1.6337e-15	1.53265e-11	5.0081e-13	4.44199e-11	5.59025e-12	1.10727e-10
93.2499	2.63193e-14	1.34912e-15	1.05927e-11	1.73044e-12	8.88916e-12	7.30002e-12	5.92294e-11
93.3333	2.80351e-14	1.62576e-15	6.79166e-12	6.43299e-12	2.09021e-12	5.30935e-12	4.99388e-11
93.4166	2.79798e-14	1.64446e-15	1.59144e-12	7.42534e-12	1.0899e-11	3.76634e-12	7.8553e-12
93.4999	2.61765e-14	1.33131e-15	7.48008e-15	6.94436e-12	1.02248e-11	1.6601e-12	1.80975e-11
93.5833	2.78743e-14	1.61623e-15	1.18892e-12	2.18411e-12	7.72988e-13	3.45298e-12	1.66213e-11
93.6666	2.78188e-14	1.64485e-15	1.6991e-12	2.29006e-12	1.00237e-11	7.25235e-12	2.87834e-11
93.7499	2.60346e-14	1.31634e-15	1.27478e-12	3.27305e-12	3.16018e-12	4.77146e-12	1.02293e-11
93.8333	2.77148e-14	1.63182e-15	2.86457e-13	1.0859e-11	1.14607e-11	1.84519e-12	8.42847e-12
93.9166	2.766e-14	1.61115e-15	4.84246e-14	7.47527e-12	3.98451e-12	6.24302e-12	7.01929e-12
93.9999	2.5894e-14	1.3209e-15	2.28171e-13	8.75251e-12	8.77827e-12	3.77651e-12	1.0905e-11
94.0833	2.75567e-14	1.61604e-15	1.89989e-13	2.23053e-12	1.03533e-12	1.01706e-12	7.84654e-12
94.1666	2.75027e-14	1.5993e-15	5.31206e-14	1.12667e-12	1.84302e-12	1.82456e-12	1.29924e-11
94.2499	2.57543e-14	1.31247e-15	4.55099e-14	2.62593e-13	1.3939e-12	1.35872e-11	1.55647e-12
94.3333	2.74e-14	1.60175e-15	4.29499e-13	8.38703e-14	1.71641e-12	2.06552e-11	3.07917e-13
94.4166	2.7346e-14	1.59217e-15	3.74558e-13	1.02637e-12	2.25575e-12	2.40782e-11	1.39379e-11
94.4999	2.56159e-14	1.30609e-15	5.79737e-13	8.4391e-13	2.8221e-12	1.01441e-11	9.91008e-12
94.5833	2.72442e-14	1.59544e-15	8.64703e-13	1.1707e-12	4.3408e-12	1.21173e-11	1.52549e-12
94.6666	2.71912e-14	1.57749e-15	1.59064e-12	3.08522e-13	9.31439e-13	1.53007e-11	1.24088e-11
94.7499	2.54791e-14	1.3037e-15	2.88636e-12	7.05838e-14	5.05579e-12	1.32061e-11	4.72907e-11
94.8333	2.70903e-14	1.58618e-15	5.1922e-12	2.0647e-12	3.91142e-12	8.52108e-12	7.03334e-11
94.9166	2.70377e-14	1.56018e-15	6.7298e-12	1.15541e-12	1.11443e-12	1.31437e-12	1.5318e-10
94.9999	2.53421e-14	1.30862e-15	6.83768e-12	2.06739e-12	1.73044e-11	5.09781e-13	1.4873e-10
95.0833	2.6938e-14	1.55387e-15	5.8294e-12	2.68382e-13	1.89665e-11	1.21119e-12	1.88249e-10
95.1666	2.68849e-14	1.57579e-15	4.64181e-12	2.84665e-13	1.61143e-11	1.62065e-12	1.13599e-10
95.2499	2.52073e-14	1.28692e-15	4.20285e-12	1.54577e-12	2.07174e-12	1.88032e-12	6.03138e-11
95.3333	2.67867e-14	1.56064e-15	2.16462e-12	1.74486e-12	1.28072e-12	6.44868e-12	1.51153e-11
95.4166	2.67344e-14	1.55741e-15	7.45899e-13	4.16438e-12	5.19924e-12	3.58931e-12	1.41034e-11
95.4999	2.50729e-14	1.2828e-15	1.5347e-14	2.23508e-12	1.91026e-12	4.12479e-12	6.87772e-12
95.5833	2.66364e-14	1.55404e-15	3.66384e-13	1.84478e-12	2.99731e-12	7.11989e-13	2.57844e-11
95.6666	2.65847e-14	1.54221e-15	9.02863e-13	1.80651e-13	5.62774e-13	2.61793e-12	8.41229e-12
95.7499	2.494e-14	1.28111e-15	4.07667e-13	2.34323e-12	5.04319e-12	1.98235e-12	2.34343e-11
95.8333	2.64875e-14	1.53782e-15	1.43015e-13	1.70748e-12	2.18618e-13	5.11685e-12	1.64314e-11
95.9166	2.64364e-14	1.5387e-15	8.96711e-14	4.28799e-12	5.79654e-12	4.04322e-12	2.36059e-12
95.9999	2.48082e-14	1.27142e-15	6.86176e-14	1.29393e-12	8.48711e-13	6.15239e-12	5.64702e-12
96.0833	2.63402e-14	1.52917e-15	1.03613e-13	1.83149e-12	2.09012e-12	1.28368e-12	1.19477e-11
96.1666	2.62894e-14	1.53102e-15	1.73976e-14	9.33031e-14	9.16773e-13	9.26119e-13	2.42591e-12
96.2499	2.46775e-14	1.26357e-15	4.45001e-14	2.20567e-13	9.6479e-13	7.57682e-12	4.60263e-12
96.3333	2.61941e-14	1.52255e-15	6.98596e-14	2.6687e-13	8.12755e-13	2.14539e-11	6.71871e-12
96.4166	2.61432e-14	1.52002e-15	2.3893e-13	2.7678e-13	1.48364e-12	1.84859e-11	6.26164e-12
96.4999	2.45475e-14	1.2577e-15	2.01919e-13	4.8246e-13	2.15836e-12	1.73021e-11	1.28189e-11
96.5833	2.60488e-14	1.51268e-15	4.51544e-13	3.47572e-13	6.93217e-13	1.01606e-11	3.57105e-12
96.6666	2.59986e-14	1.51179e-15	5.66124e-13	9.09305e-14	2.32429e-12	1.51306e-11	8.71305e-12
96.7499	2.44187e-14	1.25022e-15	8.76551e-13	3.6386e-13	7.99543e-13	1.661e-11	3.1746e-11
96.8333	2.59052e-14	1.50361e-15	1.11333e-12	2.66368e-13	7.0358e-13	7.94908e-12	4.54359e-11
96.9166	2.58555e-14	1.50451e-15	1.6819e-12	8.6206e-13	3.69567e-12	3.98524e-12	2.33537e-11
96.9999	2.42908e-14	1.23986e-15	1.54372e-12	2.32146e-13	2.3589e-12	2.00772e-13	4.02009e-11
97.0833	2.57622e-14	1.50024e-15	1.45901e-12	3.10942e-13	9.4801e-12	4.23262e-13	1.94014e-11
97.1666	2.5713e-14	1.48932e-15	1.34804e-12	3.23191e-13	2.21675e-12	1.38073e-13	1.73186e-11
97.2499	2.41643e-14	1.23927e-15	1.05208e-12	1.01913e-13	2.13368e-12	3.56646e-12	3.7788e-12
97.3333	2.5621e-14	1.48703e-15	7.94663e-13	1.39167e-12	1.41316e-12	4.17744e-12	4.09815e-12
97.4166	2.55719e-14	1.4827e-15	1.31776e-13	5.95468e-13	8.99554e-13	9.63701e-12	2.34301e-12
97.4999	2.40384e-14	1.23239e-15	1.34173e-15	1.50847e-12	2.22853e-12	5.01855e-12	1.12275e-11
97.5833	2.54803e-14	1.47725e-15	2.13913e-13	1.79095e-13	4.17298e-13	6.00307e-12	5.17936e-12
97.6666	2.54315e-14	1.47562e-15	1.84141e-13	6.38785e-13	1.79932e-12	2.40145e-12	1.0677e-11
97.7499	2.39136e-14	1.22479e-15	2.05351e-13	1.48452e-13	7.72669e-13	5.25095e-12	1.03775e-11
97.8333	2.53413e-14	1.46992e-15	3.39517e-14	1.23582e-12	2.96379e-12	2.70006e-12	1.70521e-11
97.9166	2.52931e-14	1.4661e-15	1.01275e-14	3.51054e-13	1.16178e-14	5.32925e-12	1.06025e-11
97.9999	2.379e-14	1.2191e-15	6.68584e-14	1.18134e-12	2.69462e-12	2.65253e-12	4.85713e-13
98.0833	2.52033e-14	1.46143e-15	1.74293e-14	3.57128e-14	4.7875e-13	1.62755e-12	2.94808e-12
98.1666	2.51554e-14	1.45694e-15	1.17942e-14	3.92427e-13	7.14523e-13	1.0657e-13	8.79076e-12
98.2499	2.36671e-14	1.2135e-15	4.96239e-15	7.16715e-14	1.21224e-12	5.72694e-12	4.72516e-13
98.3333	2.50665e-14	1.45209e-15	5.35975e-14	1.73927e-13	7.77471e-13	1.15486e-11	9.74632e-13
98.4166	2.50189e-14	1.4492e-15	2.74342e-14	1.4223e-13	8.09009e-13	1.91625e-11	1.61534e-11
98.4999	2.35452e-14	1.20715e-15	1.27855e-13	2.5271e-13	1.32775e-12	1.00087e-11	2.30153e-12
98.5833	2.49312e-14	1.4438e-15	1.10059e-13	1.09992e-13	1.40059e-12	1.01176e-11	6.22135e-13
98.6666	2.48837e-14	1.44072e-15	2.02052e-13	1.63861e-13	4.26241e-13	9.70146e-12	1.21044e-11
98.7499	2.34244e-14	1.20126e-15	1.43443e-13	1.07161e-13	1.25794e-12	9.76367e-12	1.31392e-11
98.8333	2.47966e-14	1.4354e-15	2.92274e-13	2.37271e-13	1.26092e-12	9.31451e-12	1.14884e-11
98.9166	2.47495e-14	1.43235e-15	2.52236e-13	1.77949e-13	3.94823e-14	2.40902e-12	7.43333e-12
98.9999	2.33045e-14	1.19585e-15	4.06828e-13	2.17706e-13	4.21195e-12	1.77836e-12	3.213e-11
99.0833	2.46631e-14	1.42672e-15	2.7629e-13	1.41854e-13	3.36976e-13	8.17223e-14	3.08806e-11
99.1666	2.46162e-14	1.42476e-15	3.06724e-13	4.7554e-14	3.06983e-12	1.29031e-12	4.04796e-11
99.2499	2.31855e-14	1.18873e-15	2.88805e-13	3.95685e-13	4.44837e-13	1.47305e-12	1.82594e-11
99.3333	2.45306e-14	1.41901e-15	1.3777e-13	1.8568e-14	5.66098e-13	6.37934e-12	1.15716e-11
99.4166	2.44843e-14	1.41631e-15	6.10967e-14	7.15004e-13	1.69652e-12	5.78785e-12	6.77692e-12
99.4999	2.30672e-14	1.18288e-15	9.57057e-15	4.17067e-14	5.33044e-13	9.25151e-12	1.25185e-11
99.5833	2.43993e-14	1.41103e-15	1.88873e-14	4.6704e-13	8.09607e-13	4.73434e-12	4.47429e-12
99.6666	2.43532e-14	1.40792e-15	9.53662e-14	1.43594e-14	1.39767e-12	6.86828e-12	2.58837e-13
99.7499	2.29499e-14	1.17732e-15	1.39576e-14	3.21033e-13	1.40338e-12	3.10603e-12	1.08164e-11
99.8333	2.42689e-14	1.40278e-15	2.32444e-14	1.08223e-13	5.3987e-13	4.66075e-12	1.6287e-11
99.9166	2.42231e-14	1.3999e-15	1.7794e-14	4.52649e-13	2.05662e-12	1.28344e-12	3.37138e-12
99.9999	2.28336e-14	1.17141e-15	6.75907e-16	4.85632e-14	2.24467e-13	1.85173e-12	2.78893e-12
100.083	2.41399e-14	1.39479e-15	2.03422e-14	3.25976e-13	1.1718e-12	5.40722e-13	8.12951e-12
100.167	2.40944e-14	1.39202e-15	3.33914e-15	3.71005e-14	9.4529e-13	2.69677e-13	1.20971e-12
100.25	2.27179e-14	1.16547e-15	5.60584e-15	1.70006e-13	5.8745e-13	1.86541e-12	7.34799e-13
100.333	2.40116e-14	1.38702e-15	5.48593e-15	8.22216e-14	8.81129e-13	8.94112e-12	1.1273e-11
100.417	2.39667e-14	1.38395e-15	2.99479e-14	1.72928e-13	9.97643e-13	8.33123e-12	4.48018e-12
100.5	2.26034e-14	1.15976e-15	6.39922e-15	7.43579e-14	7.71451e-13	9.87168e-12	4.76853e-12
100.583	2.38845e-14	1.37926e-15	6.01886e-14	1.64048e-13	9.43716e-13	3.49602e-12	3.56647e-12
100.667	2.38401e-14	1.37613e-15	2.33204e-14	9.25528e-14	1.06712e-12	4.41376e-12	6.78579e-12
100.75	2.24896e-14	1.15408e-15	5.96319e-14	1.1014e-13	7.04894e-13	6.44844e-12	6.73192e-12
100.833	2.37586e-14	1.37152e-15	1.63418e-14	1.43596e-13	5.37056e-13	3.92055e-12	2.61344e-12
100.917	2.37144e-14	1.36817e-15	8.65084e-14	1.15559e-13	2.03015e-12	4.2827e-12	4.93724e-11
101	2.23769e-14	1.14849e-15	3.20266e-14	1.30689e-13	5.37236e-14	5.89292e-13	8.90189e-11
101.083	2.36335e-14	1.36351e-15	8.89607e-14	9.5947e-14	2.58355e-12	1.06829e-12	1.67136e-10
101.167	2.35896e-14	1.36069e-15	4.58681e-14	1.60213e-13	2.1317e-13	4.33784e-13	1.09364e-10
101.25	2.22649e-14	1.14292e-15	6.04322e-14	3.79972e-14	8.99006e-13	2.4051e-12	5.71247e-11
101.333	2.35093e-14	1.3559e-15	4.17598e-14	2.84224e-13	1.21873e-12	2.8964e-12	1.24294e-11
101.417	2.34658e-14	1.35297e-15	7.11257e-15	8.69982e-15	4.81295e-13	6.66405e-12	1.61053e-11
101.5	2.21537e-14	1.13729e-15	3.88329e-15	3.04512e-13	7.81642e-13	4.77108e-12	9.23983e-12
101.583	2.33864e-14	1.34839e-15	2.20987e-14	2.66277e-14	1.35578e-12	7.29946e-12	1.20817e-11
101.667	2.3343e-14	1.34539e-15	3.89458e-15	1.87471e-13	5.5757e-13	3.5462e-12	6.45117e-13
101.75	2.20434e-14	1.13177e-15	2.29499e-14	8.68978e-14	1.45492e-12	5.19148e-12	6.4879e-12
101.833	2.32641e-14	1.34076e-15	2.14339e-15	1.63593e-13	1.14864e-12	1.29263e-12	9.36154e-12
101.917	2.32214e-14	1.33785e-15	3.45597e-15	9.61705e-14	4.45074e-13	1.42394e-12	9.97733e-12
102	2.19341e-14	1.12617e-15	1.24021e-14	1.79327e-13	1.31128e-12	3.03173e-13	2.24424e-12
102.083	2.31431e-14	1.33339e-15	1.42613e-15	7.03577e-14	5.97709e-13	2.20863e-13	5.77843e-12
102.167	2.31003e-14	1.33038e-15	5.19836e-15	1.49986e-13	7.0966e-13	1.67334e-13	1.08003e-11
102.25	2.18251e-14	1.12075e-15	5.77294e-15	8.05675e-14	9.56471e-13	1.4517e-12	6.41248e-13
102.333	2.30228e-14	1.32592e-15	6.75242e-15	1.34675e-13	7.17649e-13	2.59461e-12	1.88278e-12
102.417	2.29805e-14	1.32308e-15	1.81214e-15	8.06761e-14	6.9332e-13	6.61437e-12	1.52482e-11
102.5	2.17173e-14	1.11536e-15	1.84078e-14	1.39322e-13	9.66201e-13	2.69204e-12	8.58175e-13
102.583	2.29036e-14	1.31853e-15	7.7882e-16	8.54405e-14	7.76671e-13	2.66077e-12	3.22831e-13
102.667	2.28615e-14	1.31578e-15	2.04158e-14	1.1354e-13	7.82624e-13	1.51167e-12	6.75821e-12
102.75	2.16104e-14	1.11002e-15	3.31659e-16	1.1557e-13	7.60959e-13	1.74243e-12	3.89642e-12
102.833	2.27853e-14	1.31124e-15	1.95412e-14	9.0689e-14	1.05273e-12	3.79153e-12	8.30382e-12
102.917	2.27435e-14	1.30855e-15	1.31541e-15	1.26812e-13	4.37272e-13	1.14628e-12	2.02626e-11
103	2.15039e-14	1.10457e-15	2.72305e-14	9.40765e-14	1.75619e-12	1.60822e-12	1.01142e-10
103.083	2.26678e-14	1.30418e-15	1.13827e-15	1.16824e-13	3.28567e-13	1.31683e-13	1.0959e-10
103.167	2.26263e-14	1.30126e-15	2.21923e-14	8.85432e-14	1.1266e-12	8.23037e-13	9.55859e-11
103.25	2.13985e-14	1.09937e-15	7.20245e-15	1.40763e-13	8.5791e-13	1.00704e-12	2.72971e-11
103.333	2.25512e-14	1.29693e-15	1.10251e-14	6.16849e-14	4.93577e-13	2.97841e-12	6.51084e-12
103.417	2.25104e-14	1.29412e-15	5.32091e-15	1.76167e-13	9.66312e-13	2.76249e-12	3.84179e-12
103.5	2.12936e-14	1.09408e-15	4.83518e-15	5.47159e-14	9.42162e-13	5.03358e-12	2.48347e-11
103.583	2.2436e-14	1.2898e-15	3.50872e-15	1.52574e-13	3.41253e-13	2.67517e-12	9.13305e-12
103.667	2.2395e-14	1.28707e-15	9.57013e-15	8.46782e-14	1.68208e-12	4.57696e-12	3.61842e-12
103.75	2.11897e-14	1.08881e-15	1.53099e-15	1.11241e-13	4.86407e-13	1.47651e-12	2.74604e-12
103.833	2.2321e-14	1.28279e-15	7.15348e-15	1.09124e-13	1.02215e-12	1.88535e-12	1.20048e-11
103.917	2.22805e-14	1.27999e-15	4.38135e-15	1.08996e-13	9.65372e-13	1.06692e-14	3.70784e-12
104	2.10866e-14	1.08362e-15	2.88117e-15	9.98211e-14	5.33968e-13	1.41645e-13	8.70023e-12
104.083	2.22073e-14	1.27572e-15	6.60027e-15	1.15661e-13	8.84027e-13	6.3072e-13	1.28025e-11
104.167	2.2167e-14	1.2731e-15	3.33256e-15	9.27229e-14	7.94362e-13	1.3477e-14	5.60657e-12
104.25	2.09842e-14	1.07847e-15	3.94315e-15	1.14058e-13	6.35758e-13	1.45101e-13	6.7335e-12
104.333	2.20946e-14	1.26885e-15	4.89792e-15	9.08897e-14	8.18464e-13	2.16786e-12	7.42342e-12
104.417	2.20546e-14	1.26614e-15	5.47187e-15	1.17362e-13	7.87316e-13	1.38909e-12	4.29474e-12
104.5	2.08825e-14	1.07329e-15	1.88739e-15	8.88904e-14	6.59688e-13	2.55477e-12	1.0095e-11
104.583	2.19824e-14	1.26198e-15	1.01177e-14	1.11658e-13	8.50748e-13	2.50985e-13	1.81418e-12
104.667	2.19426e-14	1.25933e-15	8.59049e-16	1.00902e-13	7.32715e-13	4.14628e-13	5.0602e-13
104.75	2.07816e-14	1.06828e-15	8.52634e-15	9.56385e-14	7.60542e-13	1.53174e-12	8.44799e-12
104.833	2.1871e-14	1.25522e-15	2.17463e-15	1.12212e-13	6.76214e-13	6.76956e-13	8.42897e-12
104.917	2.18317e-14	1.25249e-15	7.59706e-15	9.26675e-14	1.06524e-12	1.67018e-12	2.64952e-11
105	2.06814e-14	1.0632e-15	1.86645e-15	1.07933e-13	5.67586e-13	1.02463e-13	3.98884e-11
105.083	2.17611e-14	1.2485e-15	1.03768e-14	9.67249e-14	1.05732e-12	4.68784e-13	5.883e-11
105.167	2.17217e-14	1.24577e-15	8.40916e-16	1.07203e-13	6.84156e-13	2.78956e-13	3.79663e-11
105.25	2.05818e-14	1.05821e-15	8.95796e-15	9.10505e-14	6.13642e-13	9.56569e-13	6.71236e-12
105.333	2.16515e-14	1.24179e-15	3.46397e-15	1.17366e-13	9.50891e-13	1.16726e-12	2.25077e-12
105.417	2.16125e-14	1.23907e-15	4.23481e-15	8.3321e-14	6.54842e-13	2.49481e-12	1.36108e-11
105.5	2.04831e-14	1.05326e-15	4.45688e-15	1.19825e-13	5.52872e-13	1.38984e-12	1.13833e-11
105.583	2.15432e-14	1.23508e-15	4.89913e-15	8.76845e-14	1.26797e-12	2.80754e-12	2.41656e-11
105.667	2.15045e-14	1.23243e-15	3.09163e-15	1.06634e-13	2.86081e-13	8.99981e-13	5.32531e-12
105.75	2.0385e-14	1.04832e-15	5.74394e-15	1.01067e-13	1.31421e-12	1.89279e-12	4.57869e-13
105.833	2.14352e-14	1.22848e-15	3.45776e-15	9.51576e-14	5.54036e-13	1.49575e-13	5.51478e-12
105.917	2.13969e-14	1.22576e-15	3.84888e-15	1.05832e-13	7.47394e-13	2.08789e-13	1.47277e-11
106	2.02876e-14	1.04339e-15	4.87897e-15	9.66061e-14	8.3286e-13	3.90636e-13	2.60304e-12
106.083	2.13281e-14	1.22197e-15	3.66662e-15	9.94078e-14	6.56888e-13	9.71264e-14	8.21521e-12
106.167	2.12901e-14	1.21931e-15	3.89671e-15	1.02098e-13	6.98734e-13	3.46944e-13	1.84083e-11
106.25	2.01912e-14	1.03853e-15	4.51768e-15	9.4721e-14	8.05225e-13	2.52989e-13	3.57862e-12
106.333	2.12219e-14	1.21555e-15	4.03546e-15	1.03607e-13	6.58991e-13	1.95515e-13	5.46338e-12
106.417	2.11842e-14	1.2129e-15	3.48788e-15	9.40302e-14	7.16949e-13	1.46691e-12	1.46456e-11
106.5	2.00952e-14	1.03365e-15	5.35909e-15	1.02696e-13	7.78472e-13	2.00994e-13	4.67596e-12
106.583	2.11167e-14	1.20906e-15	2.86142e-15	9.54587e-14	6.61693e-13	5.04488e-13	6.82342e-12
106.667	2.10791e-14	1.20636e-15	5.16138e-15	9.88509e-14	7.53174e-13	2.96449e-13	6.25037e-12
106.75	1.99999e-14	1.02882e-15	3.23903e-15	1.00012e-13	7.10822e-13	1.37021e-13	4.55306e-12
106.833	2.10117e-14	1.20271e-15	4.93308e-15	9.38552e-14	7.37034e-13	1.10232e-12	2.58035e-11
106.917	2.09746e-14	1.2001e-15	3.2707e-15	1.02326e-13	7.12295e-13	9.78164e-14	4.05238e-11
107	1.99053e-14	1.02418e-15	5.1426e-15	9.411e-14	8.2704e-13	5.02612e-13	5.92691e-11
107.083	2.09082e-14	1.19641e-15	3.05813e-15	9.91396e-14	6.82057e-13	7.06183e-14	7.06098e-11
107.167	2.08711e-14	1.1938e-15	5.16816e-15	9.64418e-14	6.98936e-13	2.7326e-13	3.85388e-11
107.25	1.98115e-14	1.01941e-15	2.89324e-15	9.86289e-14	8.00774e-13	3.90944e-13	2.91295e-11
107.333	2.08053e-14	1.19007e-15	5.15901e-15	9.36685e-14	6.02892e-13	9.82545e-13	4.27118e-12
107.417	2.07684e-14	1.18745e-15	3.29984e-15	1.02073e-13	7.33333e-13	6.61976e-13	6.69866e-12
107.5	1.97183e-14	1.01468e-15	4.06827e-15	9.16481e-14	8.47169e-13	1.43562e-12	2.77911e-11
107.583	2.07027e-14	1.18383e-15	4.29902e-15	9.98253e-14	4.32775e-13	3.08859e-13	1.26363e-11
107.667	2.06663e-14	1.18134e-15	3.65985e-15	9.60734e-14	1.14024e-12	1.2008e-12	1.03561e-11
107.75	1.96257e-14	1.01e-15	3.84041e-15	9.39995e-14	4.06836e-13	1.50497e-13	2.13699e-12
107.833	2.06014e-14	1.17771e-15	4.50128e-15	9.92701e-14	9.20729e-13	4.37977e-13	5.16305e-12
107.917	2.05651e-14	1.17511e-15	3.39052e-15	9.30964e-14	6.54704e-13	1.0236e-13	5.96293e-12
108	1.95341e-14	1.00536e-15	4.01595e-15	9.75827e-14	6.67199e-13	4.23252e-14	1.02391e-11
108.083	2.05004e-14	1.17158e-15	4.35036e-15	9.45831e-14	7.27524e-13	4.8869e-13	4.63686e-12
108.167	2.04646e-14	1.16901e-15	3.3958e-15	9.57964e-14	7.14263e-13	3.08999e-14	6.54152e-12
108.25	1.94426e-14	1.0007e-15	4.01428e-15	9.5589e-14	6.39583e-13	7.15948e-14	1.62991e-11
108.333	2.04007e-14	1.16542e-15	4.26687e-15	9.38453e-14	7.44014e-13	4.47318e-13	4.5889e-12
108.417	2.03647e-14	1.16295e-15	3.45419e-15	9.69544e-14	6.84186e-13	6.04513e-14	5.14724e-12
108.5	1.93518e-14	9.96158e-16	3.86019e-15	9.28878e-14	6.59838e-13	5.45762e-13	1.65251e-11
108.583	2.03015e-14	1.15942e-15	4.55962e-15	9.55645e-14	7.35906e-13	1.98933e-14	5.1896e-12
108.667	2.02659e-14	1.15694e-15	3.05448e-15	9.50013e-14	6.68382e-13	6.19765e-14	4.5747e-12
108.75	1.92618e-14	9.91671e-16	4.32896e-15	9.2906e-14	6.7758e-13	4.87546e-13	1.67527e-11
108.833	2.02029e-14	1.15339e-15	4.00714e-15	9.57367e-14	7.23076e-13	3.06847e-14	2.01411e-11
108.917	2.01673e-14	1.15099e-15	3.40677e-15	9.30783e-14	6.71444e-13	5.00171e-13	5.49572e-11
109	1.91724e-14	9.87182e-16	4.01225e-15	9.43935e-14	7.1644e-13	1.6247e-14	8.04105e-11
109.083	2.01051e-14	1.14748e-15	4.32156e-15	9.33599e-14	6.76944e-13	1.6939e-13	7.4776e-11
109.167	2.007e-14	1.145e-15	3.04251e-15	9.4233e-14	7.12496e-13	1.47008e-13	6.81955e-11
109.25	1.90837e-14	9.82657e-16	4.48035e-15	9.27849e-14	6.34637e-13	3.13754e-13	1.58644e-11
109.333	2.00081e-14	1.14158e-15	3.69415e-15	9.38287e-14	7.28558e-13	2.45704e-13	1.11564e-11
109.417	1.99732e-14	1.13915e-15	3.52969e-15	9.30074e-14	6.77346e-13	7.16568e-13	1.60478e-11
109.5	1.89956e-14	9.78194e-16	4.01694e-15	9.31827e-14	6.03661e-13	1.44999e-13	1.14353e-11
109.583	1.99118e-14	1.13574e-15	3.91518e-15	9.26442e-14	8.4962e-13	6.25243e-13	2.11815e-11
109.667	1.98773e-14	1.13334e-15	3.42934e-15	9.2968e-14	4.86738e-13	2.69217e-14	3.78989e-12
109.75	1.89081e-14	9.73716e-16	4.00526e-15	9.29199e-14	8.79539e-13	4.28434e-13	4.27131e-13
109.833	1.98161e-14	1.13e-15	3.88156e-15	9.12888e-14	5.55069e-13	5.11125e-14	4.66342e-12
109.917	1.97815e-14	1.1275e-15	3.43744e-15	9.41039e-14	7.24236e-13	7.38996e-14	8.25685e-12
110	1.88212e-14	9.6938e-16	3.93169e-15	9.05611e-14	6.73585e-13	2.6013e-13	1.8234e-12
110.083	1.97213e-14	1.12414e-15	3.9081e-15	9.27877e-14	6.62131e-13	4.91419e-14	4.08891e-12
110.167	1.9687e-14	1.12182e-15	3.39294e-15	9.20914e-14	6.5991e-13	2.13604e-13	8.46331e-12
110.25	1.87347e-14	9.65058e-16	3.92223e-15	9.11249e-14	7.00216e-13	1.07868e-13	3.59693e-12
110.333	1.96269e-14	1.11849e-15	3.88382e-15	9.19868e-14	6.37861e-13	2.62573e-14	9.30486e-12
110.417	1.95931e-14	1.11601e-15	3.38104e-15	9.15316e-14	6.77818e-13	3.16865e-13	7.4883e-12
110.5	1.86492e-14	9.60679e-16	3.90676e-15	9.11161e-14	6.80635e-13	1.24358e-14	3.43942e-12
110.583	1.95331e-14	1.11285e-15	3.82498e-15	9.11024e-14	6.40844e-13	1.49715e-13	1.17523e-11
110.667	1.94998e-14	1.11046e-15	3.42751e-15	9.14156e-14	6.78945e-13	1.63049e-13	8.52641e-12
110.75	1.8564e-14	9.56412e-16	3.8005e-15	9.06522e-14	6.73144e-13	1.46197e-14	5.60286e-12
110.833	1.94403e-14	1.10719e-15	3.88712e-15	9.044e-14	6.31189e-13	3.38006e-13	2.65282e-11
110.917	1.94069e-14	1.10477e-15	3.3737e-15	9.14662e-14	7.06878e-13	6.79691e-15	3.39123e-11
111	1.84796e-14	9.52135e-16	3.77797e-15	8.96531e-14	6.27257e-13	1.87206e-13	5.91825e-11
111.083	1.93479e-14	1.10157e-15	3.87331e-15	9.05807e-14	6.85429e-13	8.00122e-14	6.54727e-11
111.167	1.93149e-14	1.0992e-15	3.36863e-15	9.06305e-14	6.41348e-13	1.32386e-13	3.21692e-11
111.25	1.83957e-14	9.4787e-16	3.69419e-15	8.94513e-14	6.73211e-13	9.08043e-14	1.89321e-11
111.333	1.92565e-14	1.09604e-15	3.97254e-15	9.01514e-14	6.43218e-13	3.17588e-13	3.76291e-12
111.417	1.92234e-14	1.09365e-15	3.22766e-15	9.00909e-14	6.53762e-13	7.96136e-14	9.76953e-12
111.5	1.83124e-14	9.436e-16	3.78312e-15	8.9249e-14	6.86865e-13	3.68036e-13	2.03666e-11
111.583	1.91655e-14	1.0906e-15	3.88643e-15	8.94836e-14	5.8764e-13	3.66e-15	3.88532e-12
111.667	1.91327e-14	1.08819e-15	3.22602e-15	8.99935e-14	7.48909e-13	2.7547e-13	5.04562e-12
111.75	1.82292e-14	9.39472e-16	3.77588e-15	8.84279e-14	5.64645e-13	4.56054e-14	2.40391e-12
111.833	1.90752e-14	1.08506e-15	3.8519e-15	8.96045e-14	7.15135e-13	1.43712e-13	7.81726e-13
111.917	1.90427e-14	1.08275e-15	3.21385e-15	8.89432e-14	6.21649e-13	1.05492e-13	4.38145e-12
112	1.81473e-14	9.35236e-16	3.76347e-15	8.87159e-14	6.51766e-13	6.10292e-14	5.03717e-12
112.083	1.89856e-14	1.07973e-15	3.81754e-15	8.85264e-14	6.48716e-13	1.73518e-13	4.25477e-14
112.167	1.89532e-14	1.07734e-15	3.20975e-15	8.9104e-14	6.54406e-13	7.21692e-14	1.58815e-12
112.25	1.80655e-14	9.31158e-16	3.73333e-15	8.79055e-14	6.28037e-13	7.78252e-14	7.85682e-12
112.333	1.88967e-14	1.07434e-15	3.80609e-15	8.83581e-14	6.60714e-13	1.58121e-13	1.28774e-12
112.417	1.88643e-14	1.07204e-15	3.18433e-15	8.8612e-14	6.39127e-13	3.49746e-14	3.70246e-12
112.5	1.79843e-14	9.27022e-16	3.72422e-15	8.74978e-14	6.33612e-13	1.58252e-13	7.2396e-12
112.583	1.88087e-14	1.06902e-15	3.78151e-15	8.80038e-14	6.55007e-13	7.61516e-14	2.02926e-12
112.667	1.87763e-14	1.06668e-15	3.16959e-15	8.81767e-14	6.34984e-13	6.35157e-14	7.38967e-12
112.75	1.79035e-14	9.22987e-16	3.70585e-15	8.70873e-14	6.3019e-13	1.75495e-13	1.10589e-11
112.833	1.87206e-14	1.06367e-15	3.76084e-15	8.76797e-14	6.62025e-13	3.00656e-14	5.4437e-12
112.917	1.86885e-14	1.06142e-15	3.14295e-15	8.76502e-14	6.10099e-13	1.61027e-13	2.46672e-11
113	1.78236e-14	9.18927e-16	3.71084e-15	8.6847e-14	6.62648e-13	6.38401e-14	2.65226e-11
113.083	1.86335e-14	1.05841e-15	3.71333e-15	8.71405e-14	6.19085e-13	1.02783e-13	2.90481e-11
113.167	1.8602e-14	1.05616e-15	3.14994e-15	8.73493e-14	6.44336e-13	7.86452e-14	1.86116e-11
113.25	1.7744e-14	9.14831e-16	3.68243e-15	8.64377e-14	6.293e-13	1.48697e-13	1.14388e-12
113.333	1.85469e-14	1.05327e-15	3.68182e-15	8.6682e-14	6.3449e-13	5.23684e-14	4.80018e-12
113.417	1.85154e-14	1.05094e-15	3.15587e-15	8.70952e-14	6.35665e-13	2.15615e-13	1.16366e-11
113.5	1.7665e-14	9.1083e-16	3.63893e-15	8.58614e-14	6.19016e-13	2.9945e-14	6.72782e-12
113.583	1.84607e-14	1.04806e-15	3.67869e-15	8.65031e-14	6.53635e-13	1.85593e-13	7.475e-12
113.667	1.843e-14	1.04578e-15	3.13818e-15	8.64854e-14	5.99287e-13	4.16676e-14	1.33188e-13
113.75	1.75866e-14	9.06927e-16	3.61313e-15	8.56898e-14	6.60761e-13	1.44366e-13	3.55927e-13
113.833	1.83755e-14	1.04291e-15	3.6679e-15	8.5906e-14	6.02339e-13	7.23536e-14	3.36176e-12
113.917	1.83448e-14	1.04071e-15	3.11879e-15	8.63033e-14	6.41055e-13	8.99345e-14	1.42321e-12
114	1.75087e-14	9.02881e-16	3.59301e-15	8.5108e-14	6.20387e-13	1.00594e-13	1.62117e-12
114.083	1.82907e-14	1.03785e-15	3.65374e-15	8.57091e-14	6.25681e-13	8.88226e-14	1.91116e-12
114.167	1.82604e-14	1.03561e-15	3.09921e-15	8.57505e-14	6.21124e-13	8.24317e-14	1.2902e-12
114.25	1.74313e-14	8.99062e-16	3.57809e-15	8.48614e-14	6.28575e-13	1.14644e-13	3.59745e-13
114.333	1.82069e-14	1.03281e-15	3.63169e-15	8.52304e-14	6.15202e-13	5.92485e-14	4.38877e-12
114.417	1.81763e-14	1.03054e-15	3.08877e-15	8.54263e-14	6.24068e-13	1.22847e-13	1.13617e-12
114.5	1.73542e-14	8.95097e-16	3.55263e-15	8.44532e-14	6.22552e-13	6.81288e-14	5.96739e-13
114.583	1.81234e-14	1.02777e-15	3.62028e-15	8.48639e-14	6.13031e-13	9.40443e-14	5.21887e-12
114.667	1.80931e-14	1.02552e-15	3.06792e-15	8.50385e-14	6.2217e-13	1.001e-13	2.72765e-12
114.75	1.72779e-14	8.91328e-16	3.53913e-15	8.40875e-14	6.20719e-13	6.6297e-14	4.00942e-12
114.833	1.80407e-14	1.02277e-15	3.59732e-15	8.44693e-14	6.0422e-13	1.15449e-13	8.36838e-12
114.917	1.80102e-14	1.02055e-15	3.06044e-15	8.46868e-14	6.32818e-13	7.0549e-14	3.33187e-12
115	1.72021e-14	8.87308e-16	3.50932e-15	8.36817e-14	5.99019e-13	9.54665e-14	1.49198e-11
115.083	1.79581e-14	1.01785e-15	3.59233e-15	8.41266e-14	6.22808e-13	8.47687e-14	8.50666e-12
115.167	1.79283e-14	1.01564e-15	3.03463e-15	8.42907e-14	6.10786e-13	9.66184e-14	5.48104e-12
115.25	1.71266e-14	8.83603e-16	3.49855e-15	8.33082e-14	6.10014e-13	7.21289e-14	1.30618e-12
115.333	1.78763e-14	1.01296e-15	3.57291e-15	8.37896e-14	6.12732e-13	1.24968e-13	2.68027e-12
115.417	1.78469e-14	1.0108e-15	3.01793e-15	8.38505e-14	6.09647e-13	5.52444e-14	6.01843e-12
115.5	1.70517e-14	8.7983e-16	3.48411e-15	8.30297e-14	6.10329e-13	1.34436e-13	6.95636e-12
115.583	1.77951e-14	1.00798e-15	3.55221e-15	8.33218e-14	6.03703e-13	5.04979e-14	1.11267e-12
115.667	1.77657e-14	1.00591e-15	3.00409e-15	8.3574e-14	6.16466e-13	1.26653e-13	1.12686e-12
115.75	1.69774e-14	8.76026e-16	3.46701e-15	8.25828e-14	5.96228e-13	6.54853e-14	1.65812e-12
115.833	1.77143e-14	1.00324e-15	3.53333e-15	8.30216e-14	6.13944e-13	9.86701e-14	2.24846e-14
115.917	1.7685e-14	1.00104e-15	2.99069e-15	8.31501e-14	6.00794e-13	7.99699e-14	2.10103e-12
116	1.69034e-14	8.72304e-16	3.44889e-15	8.22677e-14	6.04772e-13	9.7156e-14	1.16489e-12
116.083	1.76344e-14	9.98397e-16	3.51515e-15	8.26127e-14	6.02306e-13	6.77156e-14	5.84946e-13
116.167	1.76051e-14	9.96332e-16	2.97768e-15	8.28251e-14	6.0465e-13	1.1398e-13	6.88439e-13
116.25	1.68301e-14	8.68569e-16	3.42938e-15	8.18709e-14	5.97602e-13	6.50458e-14	1.84249e-12
116.333	1.75548e-14	9.93614e-16	3.49969e-15	8.22813e-14	6.02901e-13	1.0208e-13	1.55152e-14
116.417	1.75255e-14	9.91526e-16	2.96162e-15	8.24373e-14	5.99967e-13	7.77562e-14	1.71799e-12
116.5	1.6757e-14	8.64846e-16	3.41406e-15	8.15289e-14	5.95813e-13	8.97412e-14	1.41425e-12
116.583	1.74758e-14	9.88829e-16	3.47986e-15	8.19125e-14	6.00619e-13	8.2258e-14	1.22408e-14
116.667	1.7447e-14	9.868e-16	2.95045e-15	8.20784e-14	5.96685e-13	8.6941e-14	3.73366e-12
116.75	1.66844e-14	8.6118e-16	3.39336e-15	8.11736e-14	5.92851e-13	8.59376e-14	2.15571e-12
116.833	1.73971e-14	9.84199e-16	3.46582e-15	8.15551e-14	6.0099e-13	8.13391e-14	1.47426e-12
116.917	1.73689e-14	9.82124e-16	2.934e-15	8.17152e-14	5.8796e-13	8.9603e-14	5.44188e-12
117	1.66127e-14	8.57532e-16	3.37856e-15	8.08291e-14	5.99005e-13	7.99632e-14	1.08163e-12
117.083	1.73193e-14	9.79486e-16	3.44629e-15	8.11908e-14	5.88967e-13	8.94816e-14	6.46088e-12
117.167	1.7291e-14	9.77444e-16	2.92273e-15	8.13636e-14	5.93512e-13	8.10088e-14	3.88875e-13
117.25	1.65413e-14	8.53956e-16	3.35872e-15	8.04826e-14	5.91018e-13	8.99369e-14	1.2556e-12
117.333	1.72416e-14	9.74954e-16	3.43136e-15	8.08199e-14	5.88871e-13	7.98348e-14	2.37609e-12
117.417	1.72135e-14	9.7283e-16	2.90796e-15	8.10407e-14	5.90748e-13	9.39561e-14	3.53336e-12
117.5	1.64698e-14	8.50251e-16	3.34218e-15	8.00936e-14	5.87563e-13	6.76028e-14	2.92113e-12
117.583	1.71649e-14	9.7031e-16	3.41424e-15	8.05122e-14	5.87589e-13	1.10127e-13	1.47246e-12
117.667	1.71366e-14	9.68195e-16	2.89559e-15	8.065e-14	5.8701e-13	6.22134e-14	8.11198e-13
117.75	1.63994e-14	8.46722e-16	3.32298e-15	7.9776e-14	5.86359e-13	9.92828e-14	3.3309e-13
117.833	1.70886e-14	9.65723e-16	3.39995e-15	8.01448e-14	5.83404e-13	7.8295e-14	1.57702e-12
117.917	1.70606e-14	9.63754e-16	2.88028e-15	8.03123e-14	5.86513e-13	8.69487e-14	2.95101e-13
118	1.63292e-14	8.43176e-16	3.30706e-15	7.9423e-14	5.81603e-13	7.12775e-14	1.07477e-12
118.083	1.7013e-14	9.61152e-16	3.38329e-15	7.98078e-14	5.8311e-13	1.0905e-13	7.5934e-13
118.167	1.6985e-14	9.59118e-16	2.86706e-15	7.99546e-14	5.82071e-13	5.81472e-14	8.00372e-13
118.25	1.62598e-14	8.39649e-16	3.28999e-15	7.90917e-14	5.80653e-13	1.03854e-13	3.52396e-13
118.333	1.69374e-14	9.56669e-16	3.36731e-15	7.94549e-14	5.79552e-13	8.07939e-14	1.35957e-12
118.417	1.69099e-14	9.54603e-16	2.85413e-15	7.96149e-14	5.80151e-13	7.47386e-14	3.72546e-13
118.5	1.61903e-14	8.36073e-16	3.27223e-15	7.8751e-14	5.78167e-13	9.09152e-14	5.30215e-13
118.583	1.68626e-14	9.52205e-16	3.3529e-15	7.91097e-14	5.76686e-13	8.35494e-14	1.64515e-12
118.667	1.68351e-14	9.5021e-16	2.83931e-15	7.92785e-14	5.78131e-13	7.42644e-14	1.65804e-13
118.75	1.61213e-14	8.32564e-16	3.25692e-15	7.84088e-14	5.75788e-13	9.18782e-14	2.24049e-12
118.833	1.67882e-14	9.47754e-16	3.33635e-15	7.87701e-14	5.73095e-13	7.95351e-14	1.27185e-12
118.917	1.67609e-14	9.45798e-16	2.82626e-15	7.89432e-14	5.78092e-13	7.52791e-14	6.92205e-13
119	1.60532e-14	8.29146e-16	3.24071e-15	7.80651e-14	5.69992e-13	9.52954e-14	3.36521e-12
119.083	1.67144e-14	9.43346e-16	3.32027e-15	7.84406e-14	5.74241e-13	7.0536e-14	1.23576e-13
119.167	1.66872e-14	9.41393e-16	2.81331e-15	7.86026e-14	5.72667e-13	8.74603e-14	2.52135e-12
119.25	1.59855e-14	8.25689e-16	3.22479e-15	7.77273e-14	5.69427e-13	8.61002e-14	6.348e-13
119.333	1.66408e-14	9.39059e-16	3.30291e-15	7.81168e-14	5.71111e-13	7.41522e-14	1.30652e-12
119.417	1.66143e-14	9.36971e-16	2.80411e-15	7.8249e-14	5.7021e-13	8.44084e-14	2.52685e-12
119.5	1.59175e-14	8.2224e-16	3.20172e-15	7.74142e-14	5.67228e-13	8.93498e-14	1.1653e-12
119.583	1.65682e-14	9.34642e-16	3.29661e-15	7.77682e-14	5.68773e-13	6.76314e-14	1.15306e-12
119.667	1.65414e-14	9.32651e-16	2.78084e-15	7.79238e-14	5.67331e-13	9.56061e-14	4.1422e-13
119.75	1.58505e-14	8.18778e-16	3.19723e-15	7.70838e-14	5.65579e-13	7.52608e-14	1.13821e-12
119.833	1.64959e-14	9.30373e-16	3.27111e-15	7.74343e-14	5.65693e-13	7.8589e-14	3.25377e-13
119.917	1.64691e-14	9.28377e-16	2.77545e-15	7.75938e-14	5.65349e-13	8.10414e-14	9.9353e-13
120	1.57839e-14	8.15439e-16	3.17599e-15	7.67594e-14	5.63141e-13	9.15461e-14	5.61119e-13
120.083	1.64239e-14	9.26043e-16	3.25899e-15	7.70987e-14	5.63068e-13	5.95062e-14	7.72294e-13
120.167	1.63974e-14	9.24158e-16	2.76108e-15	7.72706e-14	5.63376e-13	1.06881e-13	5.01287e-13
120.25	1.57179e-14	8.1202e-16	3.16134e-15	7.64335e-14	5.60386e-13	7.08451e-14	9.44899e-13
120.333	1.63524e-14	9.21782e-16	3.24324e-15	7.67687e-14	5.60993e-13	7.61759e-14	4.40636e-13
120.417	1.63262e-14	9.1983e-16	2.74835e-15	7.69507e-14	5.60917e-13	9.66817e-14	7.27662e-13
120.5	1.56518e-14	8.08701e-16	3.14622e-15	7.6099e-14	5.57933e-13	6.72502e-14	8.42179e-13
120.583	1.62815e-14	9.17586e-16	3.22703e-15	7.64579e-14	5.58894e-13	8.26375e-14	3.12143e-13
120.667	1.62554e-14	9.15635e-16	2.7369e-15	7.66128e-14	5.58327e-13	8.94849e-14	1.36533e-12
120.75	1.55864e-14	8.05399e-16	3.12992e-15	7.57833e-14	5.55643e-13	6.83792e-14	2.4955e-13
120.833	1.6211e-14	9.13387e-16	3.21204e-15	7.61398e-14	5.56913e-13	8.34219e-14	1.31227e-12
120.917	1.61851e-14	9.11503e-16	2.72546e-15	7.62766e-14	5.55199e-13	8.8492e-14	8.28078e-13
121	1.55216e-14	8.02074e-16	3.11279e-15	7.548e-14	5.5445e-13	6.33561e-14	6.87998e-13
121.083	1.6141e-14	9.09222e-16	3.1989e-15	7.58095e-14	5.53415e-13	9.52995e-14	1.5973e-12
121.167	1.61152e-14	9.07326e-16	2.71275e-15	7.59547e-14	5.53838e-13	7.38005e-14	5.91818e-13
121.25	1.54569e-14	7.98777e-16	3.09544e-15	7.51721e-14	5.51585e-13	7.31099e-14	9.31603e-13
121.333	1.60714e-14	9.05117e-16	3.18973e-15	7.54832e-14	5.51297e-13	9.11012e-14	1.54541e-12
121.417	1.60457e-14	9.03151e-16	2.69055e-15	7.56344e-14	5.51558e-13	7.09264e-14	6.05584e-13
121.5	1.53929e-14	7.95531e-16	3.09717e-15	7.4871e-14	5.49302e-13	7.90079e-14	1.39859e-12
121.583	1.60022e-14	9.00921e-16	3.15152e-15	7.51428e-14	5.48807e-13	8.69084e-14	3.96225e-13
121.667	1.5977e-14	8.99118e-16	2.70472e-15	7.53446e-14	5.49729e-13	7.14233e-14	9.3459e-13
121.75	1.53289e-14	7.92267e-16	3.05265e-15	7.45342e-14	5.46402e-13	7.75738e-14	4.2198e-13
121.833	1.59336e-14	8.96919e-16	3.16327e-15	7.48439e-14	5.47169e-13	8.49343e-14	9.16004e-13
121.917	1.59084e-14	8.95007e-16	2.67468e-15	7.50246e-14	5.46953e-13	7.40655e-14	5.21712e-13
122	1.5266e-14	7.89061e-16	3.04898e-15	7.42169e-14	5.44449e-13	7.01511e-14	6.59086e-13
122.083	1.58651e-14	8.92839e-16	3.14341e-15	7.45413e-14	5.448e-13	9.87092e-14	6.14345e-13
122.167	1.58404e-14	8.91014e-16	2.66503e-15	7.47059e-14	5.44664e-13	5.92253e-14	7.78772e-13
122.25	1.52026e-14	7.85832e-16	3.03249e-15	7.39034e-14	5.42291e-13	8.94285e-14	4.46202e-13
122.333	1.57973e-14	8.8883e-16	3.13036e-15	7.42452e-14	5.42492e-13	8.64935e-14	7.78468e-13
122.417	1.57726e-14	8.8697e-16	2.65301e-15	7.43751e-14	5.42411e-13	5.99088e-14	6.85953e-13
122.5	1.514e-14	7.82682e-16	3.01643e-15	7.36163e-14	5.40144e-13	9.45871e-14	4.40305e-13
122.583	1.57301e-14	8.84785e-16	3.11805e-15	7.39216e-14	5.40134e-13	7.41458e-14	9.28342e-13
122.667	1.57053e-14	8.83014e-16	2.64008e-15	7.40713e-14	5.40294e-13	6.87099e-14	4.23433e-13
122.75	1.50777e-14	7.79477e-16	3.00113e-15	7.3318e-14	5.37891e-13	8.95987e-14	8.85548e-13
122.833	1.56631e-14	8.80873e-16	3.10624e-15	7.35974e-14	5.37827e-13	7.27e-14	4.03598e-13
122.917	1.56387e-14	8.79009e-16	2.62558e-15	7.37859e-14	5.383e-13	7.00997e-14	9.45034e-13
123	1.50161e-14	7.76312e-16	2.98869e-15	7.29973e-14	5.3537e-13	9.28598e-14	4.72712e-13
123.083	1.55968e-14	8.76947e-16	3.09197e-15	7.32981e-14	5.35961e-13	6.37789e-14	9.10536e-13
123.167	1.55723e-14	8.75052e-16	2.61169e-15	7.34862e-14	5.35821e-13	7.92211e-14	5.24399e-13
123.25	1.49545e-14	7.73232e-16	2.97931e-15	7.26865e-14	5.33352e-13	8.53665e-14	1.16114e-12
123.333	1.55306e-14	8.73025e-16	3.06914e-15	7.29948e-14	5.33704e-13	6.30116e-14	3.27265e-13
123.417	1.55064e-14	8.71161e-16	2.61373e-15	7.32071e-14	5.33645e-13	8.74115e-14	1.2914e-12
123.5	1.48935e-14	7.70109e-16	2.94289e-15	7.23374e-14	5.3114e-13	7.5271e-14	3.54118e-13
123.583	1.54649e-14	8.69108e-16	3.08634e-15	7.27572e-14	5.31647e-13	7.24915e-14	8.20491e-13
123.667	1.54412e-14	8.67302e-16	2.56896e-15	7.28463e-14	5.31242e-13	7.76091e-14	5.20075e-13
123.75	1.48328e-14	7.67064e-16	2.96515e-15	7.20793e-14	5.29278e-13	8.03176e-14	8.12618e-13
123.833	1.53997e-14	8.65257e-16	3.03965e-15	7.24407e-14	5.29187e-13	6.7769e-14	4.8591e-13
123.917	1.5376e-14	8.63465e-16	2.5791e-15	7.25468e-14	5.2931e-13	7.90082e-14	6.66389e-13
124	1.47724e-14	7.63979e-16	2.93749e-15	7.17925e-14	5.26976e-13	8.29958e-14	6.93673e-13
124.083	1.53351e-14	8.61442e-16	3.03245e-15	7.21354e-14	5.27113e-13	5.91388e-14	5.35912e-13
124.167	1.53113e-14	8.59618e-16	2.56557e-15	7.22476e-14	5.27144e-13	9.48673e-14	5.93337e-13
124.25	1.47125e-14	7.60897e-16	2.9245e-15	7.15106e-14	5.24821e-13	6.94731e-14	7.7486e-13
124.333	1.52707e-14	8.57607e-16	3.01848e-15	7.18196e-14	5.25006e-13	6.93707e-14	4.83795e-13
124.417	1.52469e-14	8.55807e-16	2.55374e-15	7.19722e-14	5.24997e-13	9.12228e-14	6.16016e-13
124.5	1.46529e-14	7.57831e-16	2.9118e-15	7.12057e-14	5.22678e-13	6.17594e-14	7.91264e-13
124.583	1.52066e-14	8.53813e-16	3.00412e-15	7.15262e-14	5.22919e-13	7.8989e-14	4.29207e-13
124.667	1.51831e-14	8.52046e-16	2.54195e-15	7.16906e-14	5.22844e-13	8.11907e-14	7.35488e-13
124.75	1.45936e-14	7.54831e-16	2.90079e-15	7.08912e-14	5.20574e-13	6.48071e-14	6.24866e-13
124.833	1.51432e-14	8.50057e-16	2.98632e-15	7.12618e-14	5.20829e-13	8.00861e-14	5.74263e-13
124.917	1.51197e-14	8.48254e-16	2.53497e-15	7.13747e-14	5.20682e-13	7.83808e-14	5.73671e-13
125	1.45349e-14	7.51881e-16	2.88493e-15	7.06159e-14	5.18557e-13	6.51974e-14	8.00683e-13
125.083	1.50798e-14	8.46343e-16	2.97162e-15	7.09704e-14	5.1864e-13	8.18992e-14	3.61735e-13
125.167	1.50567e-14	8.44535e-16	2.52871e-15	7.1079e-14	5.18663e-13	7.42018e-14	1.02399e-12
125.25	1.44764e-14	7.48849e-16	2.86437e-15	7.03332e-14	5.16409e-13	6.47604e-14	2.60125e-13
125.333	1.50172e-14	8.42635e-16	2.96616e-15	7.06888e-14	5.16604e-13	8.79728e-14	1.09929e-12
125.417	1.49941e-14	8.40841e-16	2.51031e-15	7.07625e-14	5.16537e-13	6.40152e-14	3.2075e-13
125.5	1.4418e-14	7.45842e-16	2.86028e-15	7.00976e-14	5.1438e-13	7.77817e-14	7.9304e-13
125.583	1.49549e-14	8.38952e-16	2.94037e-15	7.03429e-14	5.1447e-13	7.4735e-14	5.6669e-13
125.667	1.49317e-14	8.37192e-16	2.51262e-15	7.05228e-14	5.14552e-13	7.24255e-14	6.25016e-13
125.75	1.43601e-14	7.42958e-16	2.83167e-15	6.97914e-14	5.12217e-13	7.01257e-14	5.822e-13
125.833	1.4893e-14	8.35269e-16	2.94279e-15	7.00601e-14	5.12506e-13	7.93097e-14	6.66049e-13
125.917	1.487e-14	8.33536e-16	2.4913e-15	7.02421e-14	5.12427e-13	7.04007e-14	5.99874e-13
126	1.4303e-14	7.39968e-16	2.82542e-15	6.95101e-14	5.10203e-13	6.72755e-14	5.03822e-13
126.083	1.48313e-14	8.31677e-16	2.92601e-15	6.9771e-14	5.10445e-13	8.71937e-14	7.38927e-13
126.167	1.48085e-14	8.29905e-16	2.48249e-15	6.99669e-14	5.10377e-13	5.92862e-14	5.5474e-13
126.25	1.4246e-14	7.37106e-16	2.8109e-15	6.92205e-14	5.08199e-13	8.08448e-14	5.09319e-13
126.333	1.47701e-14	8.2803e-16	2.9139e-15	6.94998e-14	5.08353e-13	7.70413e-14	7.55999e-13
126.417	1.47475e-14	8.26309e-16	2.47193e-15	6.96755e-14	5.08392e-13	6.14681e-14	5.33246e-13
126.5	1.41889e-14	7.34213e-16	2.79744e-15	6.89428e-14	5.06153e-13	8.3661e-14	5.25853e-13
126.583	1.47095e-14	8.24459e-16	2.90037e-15	6.92332e-14	5.06336e-13	6.89768e-14	7.49497e-13
126.667	1.46867e-14	8.22684e-16	2.46428e-15	6.93705e-14	5.06359e-13	6.74382e-14	5.27854e-13
126.75	1.41323e-14	7.31277e-16	2.77903e-15	6.86966e-14	5.0416e-13	8.05065e-14	5.29607e-13
126.833	1.46488e-14	8.20896e-16	2.89457e-15	6.8928e-14	5.04311e-13	6.72026e-14	8.03201e-13
126.917	1.46267e-14	8.19216e-16	2.44843e-15	6.91111e-14	5.04352e-13	7.09565e-14	4.14958e-13
127	1.40765e-14	7.28429e-16	2.76868e-15	6.84102e-14	5.02151e-13	7.72143e-14	7.48948e-13
127.083	1.45888e-14	8.173e-16	2.8831e-15	6.86606e-14	5.02335e-13	6.81886e-14	6.6926e-13
127.167	1.45667e-14	8.15688e-16	2.43462e-15	6.88234e-14	5.02319e-13	6.87902e-14	4.98414e-13
127.25	1.40207e-14	7.25617e-16	2.75876e-15	6.81472e-14	5.00209e-13	8.10711e-14	8.58922e-13
127.333	1.45289e-14	8.13782e-16	2.87092e-15	6.83796e-14	5.00299e-13	6.03517e-14	3.88241e-13
127.417	1.45069e-14	8.1216e-16	2.4203e-15	6.85534e-14	5.00373e-13	8.03984e-14	7.65965e-13
127.5	1.39652e-14	7.22825e-16	2.75327e-15	6.78641e-14	4.98196e-13	6.84596e-14	5.40918e-13
127.583	1.44697e-14	8.10323e-16	2.84963e-15	6.8125e-14	4.98368e-13	7.03831e-14	5.29608e-13
127.667	1.44479e-14	8.08636e-16	2.41935e-15	6.82645e-14	4.98352e-13	7.16199e-14	6.87465e-13
127.75	1.39103e-14	7.19959e-16	2.73199e-15	6.75974e-14	4.96281e-13	7.3204e-14	5.46304e-13
127.833	1.44108e-14	8.06886e-16	2.84209e-15	6.78579e-14	4.96368e-13	6.76076e-14	5.78479e-13
127.917	1.43889e-14	8.05219e-16	2.40883e-15	6.79938e-14	4.96399e-13	7.15107e-14	5.74973e-13
128	1.38554e-14	7.17188e-16	2.7158e-15	6.7315e-14	4.94344e-13	7.56545e-14	6.59148e-13
128.083	1.43523e-14	8.03478e-16	2.83491e-15	6.76052e-14	4.94386e-13	6.10568e-14	4.66363e-13
128.167	1.43305e-14	8.01725e-16	2.39479e-15	6.77166e-14	4.94474e-13	8.11554e-14	6.55055e-13
128.25	1.38008e-14	7.14418e-16	2.70586e-15	6.70436e-14	4.92378e-13	6.55985e-14	6.2371e-13
128.333	1.42938e-14	7.99997e-16	2.82128e-15	6.73424e-14	4.92484e-13	6.8739e-14	4.47926e-13
128.417	1.42724e-14	7.98334e-16	2.38607e-15	6.74485e-14	4.92492e-13	7.69967e-14	7.04095e-13
128.5	1.37468e-14	7.11622e-16	2.69134e-15	6.67794e-14	4.90465e-13	6.37419e-14	5.69446e-13
128.583	1.4236e-14	7.96544e-16	2.81236e-15	6.70631e-14	4.90563e-13	7.23817e-14	4.83067e-13
128.667	1.42145e-14	7.94887e-16	2.3721e-15	6.72056e-14	4.90557e-13	7.25612e-14	6.74392e-13
128.75	1.3693e-14	7.08874e-16	2.68452e-15	6.64898e-14	4.88538e-13	6.49539e-14	6.22168e-13
128.833	1.41785e-14	7.93147e-16	2.79358e-15	6.682e-14	4.88661e-13	7.35431e-14	3.96715e-13
128.917	1.41574e-14	7.91551e-16	2.3688e-15	6.69166e-14	4.8863e-13	6.92422e-14	9.20388e-13
129	1.36395e-14	7.06182e-16	2.66598e-15	6.62571e-14	4.86638e-13	6.78403e-14	3.20887e-13
129.083	1.41213e-14	7.89872e-16	2.78646e-15	6.65221e-14	4.86745e-13	7.03788e-14	8.67221e-13
129.167	1.41004e-14	7.88225e-16	2.35665e-15	6.6684e-14	4.86745e-13	7.19469e-14	5.20508e-13
129.25	1.35865e-14	7.03467e-16	2.65561e-15	6.59762e-14	4.84713e-13	6.29288e-14	6.25492e-13
129.333	1.40643e-14	7.86502e-16	2.7719e-15	6.62697e-14	4.84882e-13	7.76277e-14	6.30869e-13
129.417	1.40435e-14	7.84854e-16	2.35022e-15	6.64187e-14	4.84825e-13	6.27327e-14	5.46058e-13
129.5	1.35335e-14	7.00704e-16	2.64012e-15	6.57236e-14	4.82854e-13	7.19498e-14	5.39649e-13
129.583	1.4008e-14	7.83159e-16	2.76204e-15	6.59908e-14	4.82955e-13	6.92669e-14	6.60064e-13
129.667	1.3987e-14	7.81539e-16	2.3411e-15	6.61841e-14	4.82994e-13	6.75621e-14	4.61054e-13
129.75	1.34808e-14	6.98034e-16	2.62478e-15	6.54433e-14	4.80945e-13	6.88877e-14	6.47395e-13
129.833	1.3952e-14	7.79914e-16	2.75708e-15	6.5744e-14	4.81097e-13	6.97958e-14	5.38492e-13
129.917	1.39311e-14	7.78246e-16	2.32235e-15	6.59155e-14	4.81115e-13	6.82739e-14	5.66799e-13
130	1.34287e-14	6.9536e-16	2.62357e-15	6.52024e-14	4.79076e-13	6.57924e-14	5.36814e-13
130.083	1.38963e-14	7.76587e-16	2.73667e-15	6.5473e-14	4.79262e-13	7.44185e-14	6.28056e-13
130.167	1.38753e-14	7.75008e-16	2.318e-15	6.56557e-14	4.79225e-13	6.17215e-14	5.09934e-13
130.25	1.33771e-14	6.92761e-16	2.60823e-15	6.49655e-14	4.7724e-13	7.25397e-14	5.44155e-13
130.333	1.38407e-14	7.73385e-16	2.72882e-15	6.52022e-14	4.77403e-13	6.84542e-14	6.54883e-13
130.417	1.38203e-14	7.7173e-16	2.30463e-15	6.53997e-14	4.77374e-13	6.43413e-14	4.56049e-13
130.5	1.33252e-14	6.90129e-16	2.59949e-15	6.47139e-14	4.75417e-13	7.21684e-14	6.03345e-13
130.583	1.37857e-14	7.70154e-16	2.71597e-15	6.49639e-14	4.7553e-13	6.62547e-14	6.02711e-13
130.667	1.37649e-14	7.68507e-16	2.29668e-15	6.51119e-14	4.75546e-13	6.60813e-14	4.79325e-13
130.75	1.32736e-14	6.87487e-16	2.58319e-15	6.44934e-14	4.73602e-13	7.10871e-14	5.87316e-13
130.833	1.37308e-14	7.6687e-16	2.71337e-15	6.46899e-14	4.7368e-13	6.51092e-14	6.83709e-13
130.917	1.37104e-14	7.65332e-16	2.27757e-15	6.4886e-14	4.73728e-13	6.78831e-14	3.38425e-13
131	1.32226e-14	6.84873e-16	2.5814e-15	6.4194e-14	4.71778e-13	6.84899e-14	9.24743e-13
131.083	1.36763e-14	7.63711e-16	2.69397e-15	6.44979e-14	4.71861e-13	6.70268e-14	2.89466e-13
131.167	1.3656e-14	7.62114e-16	2.2728e-15	6.45913e-14	4.71913e-13	6.51305e-14	8.49958e-13
131.25	1.31722e-14	6.8227e-16	2.56797e-15	6.39642e-14	4.69975e-13	7.17897e-14	4.32019e-13
131.333	1.36223e-14	7.60631e-16	2.68253e-15	6.42362e-14	4.70039e-13	6.19669e-14	6.38655e-13
131.417	1.36021e-14	7.5899e-16	2.26545e-15	6.4361e-14	4.70102e-13	7.08414e-14	5.18557e-13
131.5	1.31214e-14	6.79721e-16	2.55303e-15	6.36919e-14	4.68191e-13	6.55865e-14	5.96559e-13
131.583	1.35684e-14	7.5746e-16	2.67772e-15	6.40127e-14	4.6826e-13	6.63646e-14	4.72025e-13
131.667	1.35485e-14	7.55871e-16	2.24775e-15	6.40833e-14	4.68243e-13	6.75714e-14	6.45916e-13
131.75	1.30714e-14	6.77174e-16	2.55256e-15	6.34769e-14	4.66456e-13	6.65049e-14	4.7722e-13
131.833	1.35151e-14	7.54328e-16	2.655e-15	6.37458e-14	4.66457e-13	6.63613e-14	5.7063e-13
131.917	1.34951e-14	7.52698e-16	2.2492e-15	6.3839e-14	4.66462e-13	6.60624e-14	5.56564e-13
132	1.30214e-14	6.74603e-16	2.53059e-15	6.32315e-14	4.64656e-13	6.837e-14	5.36887e-13
132.083	1.34618e-14	7.51135e-16	2.65246e-15	6.35073e-14	4.6469e-13	6.30309e-14	5.30544e-13
132.167	1.34419e-14	7.49613e-16	2.23575e-15	6.35924e-14	4.64699e-13	6.97262e-14	5.70303e-13
132.25	1.29718e-14	6.71999e-16	2.52146e-15	6.29712e-14	4.62878e-13	6.40863e-14	5.43474e-13
132.333	1.3409e-14	7.48071e-16	2.63909e-15	6.32877e-14	4.62922e-13	6.61888e-14	4.95097e-13
132.417	1.33892e-14	7.46516e-16	2.23046e-15	6.33355e-14	4.62931e-13	6.74126e-14	6.18165e-13
132.5	1.29225e-14	6.69543e-16	2.50708e-15	6.27345e-14	4.61116e-13	6.42276e-14	4.95111e-13
132.583	1.33564e-14	7.44954e-16	2.62885e-15	6.30255e-14	4.61181e-13	6.65947e-14	5.22006e-13
132.667	1.33369e-14	7.43475e-16	2.22163e-15	6.3129e-14	4.61171e-13	6.62298e-14	6.0737e-13
132.75	1.28735e-14	6.67018e-16	2.49946e-15	6.24648e-14	4.59348e-13	6.4353e-14	4.91117e-13
132.833	1.33043e-14	7.41945e-16	2.60973e-15	6.27922e-14	4.59444e-13	6.68209e-14	5.19591e-13
132.917	1.32847e-14	7.40423e-16	2.22208e-15	6.28788e-14	4.59434e-13	6.48872e-14	6.9345e-13
133	1.28247e-14	6.6452e-16	2.47966e-15	6.2261e-14	4.57608e-13	6.53977e-14	3.37679e-13
133.083	1.32522e-14	7.38912e-16	2.60656e-15	6.2496e-14	4.57699e-13	6.52759e-14	8.26362e-13
133.167	1.32329e-14	7.37369e-16	2.20872e-15	6.26796e-14	4.57682e-13	6.60735e-14	3.27935e-13
133.25	1.27764e-14	6.62066e-16	2.47022e-15	6.20178e-14	4.55917e-13	6.3221e-14	7.26456e-13
133.333	1.32006e-14	7.35852e-16	2.59715e-15	6.22461e-14	4.55953e-13	6.77171e-14	4.37548e-13
133.417	1.31813e-14	7.34377e-16	2.19996e-15	6.24461e-14	4.5596e-13	6.26655e-14	5.91519e-13
133.5	1.2728e-14	6.59601e-16	2.45344e-15	6.17714e-14	4.54179e-13	6.61071e-14	4.94866e-13
133.583	1.31494e-14	7.32917e-16	2.59845e-15	6.20409e-14	4.54239e-13	6.49705e-14	5.76563e-13
133.667	1.31303e-14	7.31386e-16	2.17895e-15	6.21717e-14	4.54298e-13	6.38319e-14	4.79587e-13
133.75	1.26802e-14	6.57121e-16	2.45451e-15	6.15495e-14	4.52401e-13	6.54932e-14	5.7638e-13
133.833	1.30983e-14	7.29883e-16	2.57745e-15	6.18096e-14	4.52555e-13	6.42897e-14	5.11328e-13
133.917	1.30794e-14	7.28411e-16	2.17781e-15	6.19408e-14	4.52578e-13	6.45587e-14	5.1746e-13
134	1.26324e-14	6.5474e-16	2.44013e-15	6.1303e-14	4.50756e-13	6.38967e-14	5.53352e-13
134.083	1.30476e-14	7.2692e-16	2.56645e-15	6.15732e-14	4.50809e-13	6.57707e-14	5.13726e-13
134.167	1.30287e-14	7.25406e-16	2.17118e-15	6.17149e-14	4.50861e-13	6.23114e-14	5.26014e-13
134.25	1.25851e-14	6.52224e-16	2.42867e-15	6.10819e-14	4.4912e-13	6.57557e-14	5.29348e-13
134.333	1.29972e-14	7.24078e-16	2.55696e-15	6.13087e-14	4.49086e-13	6.37291e-14	5.40036e-13
134.417	1.29783e-14	7.22483e-16	2.15993e-15	6.14997e-14	4.49204e-13	6.32224e-14	4.94427e-13
134.5	1.25381e-14	6.49851e-16	2.42166e-15	6.08588e-14	4.47395e-13	6.51185e-14	5.53533e-13
134.583	1.29471e-14	7.21025e-16	2.54597e-15	6.10672e-14	4.47431e-13	6.33117e-14	5.2394e-13
134.667	1.29284e-14	7.19579e-16	2.14986e-15	6.12644e-14	4.47519e-13	6.33487e-14	4.86681e-13
134.75	1.24913e-14	6.47478e-16	2.41093e-15	6.0629e-14	4.45748e-13	6.46909e-14	5.74736e-13
134.833	1.28973e-14	7.18185e-16	2.54007e-15	6.0854e-14	4.45746e-13	6.28991e-14	5.0346e-13
134.917	1.28784e-14	7.16698e-16	2.13644e-15	6.10114e-14	4.45829e-13	6.35906e-14	4.89073e-13
135	1.24447e-14	6.45101e-16	2.4045e-15	6.0406e-14	4.44105e-13	6.38627e-14	6.415e-13
135.083	1.28477e-14	7.1528e-16	2.5259e-15	6.06402e-14	4.441e-13	6.32415e-14	3.78401e-13
135.167	1.28292e-14	7.13845e-16	2.13285e-15	6.0763e-14	4.44173e-13	6.27262e-14	6.93096e-13
135.25	1.23981e-14	6.42686e-16	2.3897e-15	6.01767e-14	4.42415e-13	6.44989e-14	3.96396e-13
135.333	1.27986e-14	7.12433e-16	2.51778e-15	6.04383e-14	4.4247e-13	6.18145e-14	6.03071e-13
135.417	1.27801e-14	7.10979e-16	2.12365e-15	6.05037e-14	4.42528e-13	6.39477e-14	4.78135e-13
135.5	1.23523e-14	6.40344e-16	2.38321e-15	5.99792e-14	4.40784e-13	6.28054e-14	5.35937e-13
135.583	1.27494e-14	7.0955e-16	2.50049e-15	6.01695e-14	4.40811e-13	6.27018e-14	4.96868e-13
135.667	1.27311e-14	7.081e-16	2.12214e-15	6.0331e-14	4.40852e-13	6.31109e-14	5.41568e-13
135.75	1.23063e-14	6.38025e-16	2.3655e-15	5.97201e-14	4.39221e-13	6.26346e-14	4.92165e-13
135.833	1.27007e-14	7.06711e-16	2.50031e-15	5.99481e-14	4.39151e-13	6.282e-14	5.19848e-13
135.917	1.26825e-14	7.05314e-16	2.10448e-15	6.01e-14	4.39212e-13	6.22901e-14	5.28059e-13
136	1.22608e-14	6.35693e-16	2.3629e-15	5.95183e-14	4.37566e-13	6.31276e-14	4.8822e-13
136.083	1.26523e-14	7.03912e-16	2.48673e-15	5.97145e-14	4.37566e-13	6.17516e-14	5.30507e-13
136.167	1.26346e-14	7.02444e-16	2.09865e-15	5.98581e-14	4.37641e-13	6.299e-14	5.07935e-13
136.25	1.22156e-14	6.33416e-16	2.34891e-15	5.93066e-14	4.35842e-13	6.1949e-14	5.05746e-13
136.333	1.26045e-14	7.01067e-16	2.48086e-15	5.95063e-14	4.36037e-13	6.23562e-14	5.10344e-13
136.417	1.25862e-14	6.99658e-16	2.08997e-15	5.96338e-14	4.35931e-13	6.2188e-14	5.21234e-13
136.5	1.21704e-14	6.31035e-16	2.33672e-15	5.90484e-14	4.34367e-13	6.19571e-14	4.94609e-13
136.583	1.25565e-14	6.98283e-16	2.47218e-15	5.93249e-14	4.34344e-13	6.21496e-14	5.09525e-13
136.667	1.25384e-14	6.96908e-16	2.08415e-15	5.9398e-14	4.34341e-13	6.18295e-14	5.28867e-13
136.75	1.21256e-14	6.28763e-16	2.32327e-15	5.88406e-14	4.32767e-13	6.18171e-14	4.71166e-13
136.833	1.25091e-14	6.95555e-16	2.46489e-15	5.90701e-14	4.32758e-13	6.19629e-14	5.39001e-13
136.917	1.24912e-14	6.94178e-16	2.07485e-15	5.92158e-14	4.32755e-13	6.14381e-14	5.04069e-13
137	1.2081e-14	6.26484e-16	2.31411e-15	5.85958e-14	4.31165e-13	6.18138e-14	4.77008e-13
137.083	1.24617e-14	6.92781e-16	2.45659e-15	5.88711e-14	4.31167e-13	6.1518e-14	5.73385e-13
137.167	1.24439e-14	6.9139e-16	2.06303e-15	5.89827e-14	4.31167e-13	6.14418e-14	4.2994e-13
137.25	1.20368e-14	6.24165e-16	2.30924e-15	5.83818e-14	4.29598e-13	6.12649e-14	5.7784e-13
137.333	1.24147e-14	6.90081e-16	2.44374e-15	5.86504e-14	4.29594e-13	6.17646e-14	4.52773e-13
137.417	1.23968e-14	6.88699e-16	2.05628e-15	5.87633e-14	4.29566e-13	6.06389e-14	5.28473e-13
137.5	1.19927e-14	6.21968e-16	2.30053e-15	5.81869e-14	4.28034e-13	6.16244e-14	4.93721e-13
137.583	1.2368e-14	6.87359e-16	2.42961e-15	5.84069e-14	4.28017e-13	6.10878e-14	5.01898e-13
137.667	1.23503e-14	6.85914e-16	2.05672e-15	5.85406e-14	4.28038e-13	6.0647e-14	4.96926e-13
137.75	1.1949e-14	6.19741e-16	2.28093e-15	5.80025e-14	4.26418e-13	6.14137e-14	5.06055e-13
137.833	1.23214e-14	6.84663e-16	2.42635e-15	5.81799e-14	4.26482e-13	6.06692e-14	4.95694e-13
137.917	1.23041e-14	6.83266e-16	2.04841e-15	5.83197e-14	4.26483e-13	6.07179e-14	4.91913e-13
138	1.19053e-14	6.17412e-16	2.26724e-15	5.77682e-14	4.24863e-13	6.08568e-14	5.13298e-13
138.083	1.22752e-14	6.81953e-16	2.42567e-15	5.79977e-14	4.24927e-13	6.08126e-14	4.80579e-13
138.167	1.22578e-14	6.806e-16	2.0294e-15	5.81206e-14	4.2487e-13	6.01216e-14	5.04972e-13
138.25	1.18622e-14	6.15233e-16	2.26895e-15	5.75064e-14	4.23423e-13	6.10079e-14	4.98394e-13
138.333	1.22291e-14	6.79291e-16	2.40879e-15	5.77963e-14	4.23306e-13	6.02572e-14	4.87814e-13
138.417	1.22119e-14	6.77909e-16	2.02523e-15	5.79211e-14	4.23411e-13	6.01532e-14	4.98448e-13
138.5	1.18189e-14	6.13007e-16	2.25744e-15	5.73215e-14	4.21765e-13	6.06709e-14	4.97468e-13
138.583	1.21835e-14	6.76637e-16	2.40047e-15	5.75409e-14	4.21833e-13	6.00451e-14	4.89116e-13
138.667	1.21662e-14	6.75233e-16	2.01708e-15	5.76929e-14	4.21894e-13	5.99677e-14	4.88068e-13
138.75	1.1776e-14	6.10807e-16	2.24947e-15	5.71579e-14	4.2023e-13	6.04384e-14	5.11323e-13
138.833	1.21381e-14	6.74013e-16	2.38857e-15	5.73294e-14	4.20288e-13	5.98082e-14	4.64949e-13
138.917	1.21209e-14	6.72668e-16	2.0133e-15	5.7453e-14	4.20357e-13	5.98163e-14	5.13853e-13
139	1.17332e-14	6.0863e-16	2.23466e-15	5.69491e-14	4.1873e-13	6.01182e-14	4.87741e-13
139.083	1.20928e-14	6.71402e-16	2.3862e-15	5.71336e-14	4.18771e-13	5.96929e-14	4.73958e-13
139.167	1.20759e-14	6.7e-16	2.00133e-15	5.72543e-14	4.18842e-13	5.95269e-14	5.21712e-13
139.25	1.16911e-14	6.06482e-16	2.22549e-15	5.67213e-14	4.17216e-13	5.99962e-14	4.57911e-13
139.333	1.20478e-14	6.68815e-16	2.3797e-15	5.69178e-14	4.17225e-13	5.93227e-14	5.10036e-13
139.417	1.2031e-14	6.67398e-16	1.99206e-15	5.70821e-14	4.17358e-13	5.95147e-14	4.78846e-13
139.5	1.16488e-14	6.04316e-16	2.21582e-15	5.64611e-14	4.15715e-13	5.9584e-14	4.87013e-13
139.583	1.20033e-14	6.66181e-16	2.37379e-15	5.67659e-14	4.1576e-13	5.92688e-14	4.88089e-13
139.667	1.19863e-14	6.64859e-16	1.97754e-15	5.68499e-14	4.15784e-13	5.92021e-14	4.86096e-13
139.75	1.16069e-14	6.02188e-16	2.21932e-15	5.62366e-14	4.14264e-13	5.93774e-14	4.84149e-13
139.833	1.19587e-14	6.6358e-16	2.35246e-15	5.65755e-14	4.14231e-13	5.91376e-14	4.82774e-13
139.917	1.19419e-14	6.62228e-16	1.97631e-15	5.666e-14	4.14318e-13	5.88776e-14	4.90414e-13
140	1.15653e-14	6.00005e-16	2.20917e-15	5.60334e-14	4.12795e-13	5.92836e-14	4.74513e-13
140.083	1.19146e-14	6.61052e-16	2.33815e-15	5.6317e-14	4.12712e-13	5.87875e-14	4.90085e-13
140.167	1.18979e-14	6.59721e-16	1.97932e-15	5.64712e-14	4.12855e-13	5.882e-14	4.79983e-13
140.25	1.15236e-14	5.979e-16	2.18944e-15	5.58966e-14	4.11296e-13	5.89343e-14	4.79221e-13
140.333	1.18707e-14	6.58543e-16	2.33621e-15	5.60758e-14	4.11228e-13	5.86958e-14	4.84995e-13
140.417	1.1854e-14	6.57224e-16	1.96704e-15	5.62071e-14	4.11375e-13	5.85119e-14	4.78575e-13
140.5	1.14823e-14	5.95835e-16	2.18454e-15	5.57398e-14	4.0987e-13	5.87761e-14	4.79479e-13
140.583	1.18268e-14	6.55897e-16	2.32833e-15	5.58909e-14	4.09755e-13	5.84871e-14	4.7973e-13
140.667	1.18105e-14	6.54717e-16	1.95609e-15	5.60486e-14	4.09844e-13	5.82966e-14	4.82176e-13
140.75	1.14415e-14	5.93708e-16	2.17568e-15	5.53969e-14	4.08417e-13	5.85497e-14	4.69281e-13
140.833	1.17835e-14	6.53427e-16	2.32466e-15	5.57938e-14	4.08328e-13	5.83036e-14	4.91275e-13
140.917	1.17669e-14	6.5216e-16	1.94232e-15	5.58239e-14	4.08393e-13	5.80684e-14	4.62829e-13
141	1.14005e-14	5.91588e-16	2.17653e-15	5.52362e-14	4.06936e-13	5.83818e-14	4.87871e-13
141.083	1.17405e-14	6.50943e-16	2.29868e-15	5.55081e-14	4.06865e-13	5.80516e-14	4.7206e-13
141.167	1.1724e-14	6.4971e-16	1.95356e-15	5.56552e-14	4.06927e-13	5.78747e-14	4.72433e-13
141.25	1.13598e-14	5.895e-16	2.15485e-15	5.50868e-14	4.05517e-13	5.8184e-14	4.8355e-13
141.333	1.16974e-14	6.48486e-16	2.29834e-15	5.52647e-14	4.05438e-13	5.78695e-14	4.64851e-13
141.417	1.16814e-14	6.47122e-16	1.93602e-15	5.54387e-14	4.05464e-13	5.7613e-14	4.79282e-13
141.5	1.13194e-14	5.87381e-16	2.15823e-15	5.49171e-14	4.04044e-13	5.80242e-14	4.73682e-13
141.583	1.16547e-14	6.45958e-16	2.28233e-15	5.50604e-14	4.03993e-13	5.76322e-14	4.67671e-13
141.667	1.16385e-14	6.4474e-16	1.93767e-15	5.52474e-14	4.04075e-13	5.74596e-14	4.77033e-13
141.75	1.12792e-14	5.85325e-16	2.13002e-15	5.47096e-14	4.02609e-13	5.77789e-14	4.69442e-13
141.833	1.16122e-14	6.43569e-16	2.2954e-15	5.48486e-14	4.0257e-13	5.74196e-14	4.70122e-13
141.917	1.15962e-14	6.423e-16	1.91968e-15	5.50577e-14	4.02598e-13	5.72944e-14	4.70691e-13
142	1.12392e-14	5.83329e-16	2.12683e-15	5.45359e-14	4.01185e-13	5.75459e-14	4.72525e-13
142.083	1.15699e-14	6.41079e-16	2.28318e-15	5.466e-14	4.01163e-13	5.72572e-14	4.63932e-13
142.167	1.15539e-14	6.39781e-16	1.91183e-15	5.48132e-14	4.01209e-13	5.70317e-14	4.72696e-13
142.25	1.11997e-14	5.8127e-16	2.12107e-15	5.43355e-14	3.99746e-13	5.73961e-14	4.68526e-13
142.333	1.15278e-14	6.38618e-16	2.2764e-15	5.4509e-14	3.99746e-13	5.70276e-14	4.63039e-13
142.417	1.1512e-14	6.3738e-16	1.90311e-15	5.46501e-14	3.99772e-13	5.6853e-14	4.71923e-13
142.5	1.116e-14	5.7923e-16	2.11001e-15	5.40632e-14	3.98348e-13	5.71924e-14	4.64816e-13
142.583	1.14861e-14	6.36277e-16	2.26982e-15	5.43362e-14	3.98347e-13	5.67928e-14	4.63749e-13
142.667	1.14704e-14	6.34958e-16	1.89681e-15	5.44286e-14	3.98367e-13	5.66989e-14	4.67695e-13
142.75	1.11205e-14	5.77202e-16	2.1041e-15	5.39803e-14	3.96952e-13	5.69758e-14	4.66884e-13
142.833	1.14445e-14	6.33907e-16	2.25451e-15	5.4035e-14	3.96927e-13	5.6594e-14	4.56026e-13
142.917	1.14288e-14	6.32519e-16	1.89759e-15	5.42687e-14	3.96955e-13	5.64882e-14	4.75268e-13
143	1.10815e-14	5.75214e-16	2.08449e-15	5.37597e-14	3.95574e-13	5.67909e-14	4.53514e-13
143.083	1.1403e-14	6.31435e-16	2.26563e-15	5.39023e-14	3.95551e-13	5.64013e-14	4.67394e-13
143.167	1.13877e-14	6.30203e-16	1.87058e-15	5.40575e-14	3.95576e-13	5.629e-14	4.61862e-13
143.25	1.10426e-14	5.7322e-16	2.09129e-15	5.35064e-14	3.94143e-13	5.65653e-14	4.60206e-13
143.333	1.13618e-14	6.29087e-16	2.24554e-15	5.37866e-14	3.94153e-13	5.62314e-14	4.61393e-13
143.417	1.13467e-14	6.27858e-16	1.88054e-15	5.38431e-14	3.94198e-13	5.61025e-14	4.61651e-13
143.5	1.10038e-14	5.7127e-16	2.05989e-15	5.33198e-14	3.9283e-13	5.63506e-14	4.58217e-13
143.583	1.13211e-14	6.26724e-16	2.25779e-15	5.3562e-14	3.92726e-13	5.60354e-14	4.6026e-13
143.667	1.13057e-14	6.25447e-16	1.85381e-15	5.36675e-14	3.92822e-13	5.58992e-14	4.58558e-13
143.75	1.09652e-14	5.69253e-16	2.0814e-15	5.31615e-14	3.9142e-13	5.61881e-14	4.58968e-13
143.833	1.12807e-14	6.24332e-16	2.22225e-15	5.33768e-14	3.91383e-13	5.58212e-14	4.56045e-13
143.917	1.12651e-14	6.23086e-16	1.85826e-15	5.34386e-14	3.91482e-13	5.56981e-14	4.59427e-13
144	1.0927e-14	5.67292e-16	2.06572e-15	5.29475e-14	3.90055e-13	5.59922e-14	4.55121e-13
144.083	1.124e-14	6.22036e-16	2.22559e-15	5.32433e-14	3.90012e-13	5.56412e-14	4.56144e-13
144.167	1.1225e-14	6.20795e-16	1.84748e-15	5.32918e-14	3.90058e-13	5.55048e-14	4.5689e-13
144.25	1.08889e-14	5.65319e-16	2.05571e-15	5.26824e-14	3.88716e-13	5.57971e-14	4.5393e-13
144.333	1.11998e-14	6.19716e-16	2.21099e-15	5.30416e-14	3.88704e-13	5.54273e-14	4.54634e-13
144.417	1.11847e-14	6.18466e-16	1.85087e-15	5.31438e-14	3.88705e-13	5.5349e-14	4.54415e-13
144.5	1.08511e-14	5.63365e-16	2.0461e-15	5.2527e-14	3.87339e-13	5.55538e-14	4.53778e-13
144.583	1.11599e-14	6.17414e-16	2.19951e-15	5.28146e-14	3.8732e-13	5.53124e-14	4.51697e-13
144.667	1.11446e-14	6.16146e-16	1.84513e-15	5.29418e-14	3.87396e-13	5.50823e-14	4.53857e-13
144.75	1.08133e-14	5.61473e-16	2.03595e-15	5.23803e-14	3.86006e-13	5.54091e-14	4.5104e-13
144.833	1.11201e-14	6.15097e-16	2.19787e-15	5.25923e-14	3.85945e-13	5.50961e-14	4.52405e-13
144.917	1.11049e-14	6.13932e-16	1.83337e-15	5.27901e-14	3.86064e-13	5.49082e-14	4.48428e-13
145	1.07757e-14	5.59484e-16	2.03092e-15	5.2175e-14	3.84684e-13	5.5225e-14	4.54768e-13
145.083	1.10804e-14	6.12845e-16	2.19081e-15	5.24368e-14	3.84589e-13	5.48772e-14	4.4418e-13
145.167	1.10657e-14	6.11606e-16	1.82226e-15	5.25558e-14	3.8472e-13	5.47496e-14	4.54128e-13
145.25	1.07386e-14	5.57589e-16	2.02805e-15	5.20226e-14	3.83383e-13	5.50221e-14	4.47044e-13
145.333	1.1041e-14	6.10554e-16	2.17973e-15	5.22558e-14	3.83274e-13	5.46825e-14	4.4694e-13
145.417	1.10263e-14	6.09365e-16	1.8156e-15	5.23467e-14	3.83369e-13	5.45687e-14	4.49625e-13
145.5	1.07012e-14	5.55692e-16	2.026e-15	5.18675e-14	3.82031e-13	5.48396e-14	4.47329e-13
145.583	1.1002e-14	6.08258e-16	2.1634e-15	5.20709e-14	3.81974e-13	5.44986e-14	4.4418e-13
145.667	1.09872e-14	6.07118e-16	1.8192e-15	5.21792e-14	3.82045e-13	5.4356e-14	4.49265e-13
145.75	1.06645e-14	5.53857e-16	2.00071e-15	5.16355e-14	3.80755e-13	5.46684e-14	4.44477e-13
145.833	1.09629e-14	6.06039e-16	2.17253e-15	5.18931e-14	3.8064e-13	5.43129e-14	4.43892e-13
145.917	1.09483e-14	6.0486e-16	1.80827e-15	5.20429e-14	3.80709e-13	5.41839e-14	4.4661e-13
146	1.06278e-14	5.51906e-16	1.99539e-15	5.14678e-14	3.7941e-13	5.4466e-14	4.43749e-13
146.083	1.09242e-14	6.03828e-16	2.15726e-15	5.16561e-14	3.79355e-13	5.41143e-14	4.42044e-13
146.167	1.09095e-14	6.02591e-16	1.80301e-15	5.18407e-14	3.79475e-13	5.40173e-14	4.45075e-13
146.25	1.05911e-14	5.50094e-16	1.99237e-15	5.13618e-14	3.78104e-13	5.42709e-14	4.42215e-13
146.333	1.08858e-14	6.01621e-16	2.15436e-15	5.1472e-14	3.77995e-13	5.39606e-14	4.40197e-13
146.417	1.08711e-14	6.00388e-16	1.78752e-15	5.16126e-14	3.78125e-13	5.37895e-14	4.44303e-13
146.5	1.05549e-14	5.48199e-16	1.98654e-15	5.1181e-14	3.76864e-13	5.4119e-14	4.4012e-13
146.583	1.08474e-14	5.99416e-16	2.14916e-15	5.13363e-14	3.76738e-13	5.37352e-14	4.39128e-13
146.667	1.0833e-14	5.98193e-16	1.78259e-15	5.14259e-14	3.76815e-13	5.36526e-14	4.42277e-13
146.75	1.05185e-14	5.46322e-16	1.9766e-15	5.09474e-14	3.75531e-13	5.39205e-14	4.38796e-13
146.833	1.08094e-14	5.97216e-16	2.14331e-15	5.12368e-14	3.75473e-13	5.35569e-14	4.37214e-13
146.917	1.07948e-14	5.96023e-16	1.77182e-15	5.12239e-14	3.75548e-13	5.34655e-14	4.42048e-13
147	1.04825e-14	5.44484e-16	1.97664e-15	5.0758e-14	3.74242e-13	5.36981e-14	4.354e-13
147.083	1.07714e-14	5.95016e-16	2.12341e-15	5.10228e-14	3.74177e-13	5.34387e-14	4.38327e-13
147.167	1.0757e-14	5.93844e-16	1.78091e-15	5.10916e-14	3.74264e-13	5.32593e-14	4.3719e-13
147.25	1.04469e-14	5.42627e-16	1.95685e-15	5.0601e-14	3.72994e-13	5.35263e-14	4.37036e-13
147.333	1.07337e-14	5.92848e-16	2.12147e-15	5.0816e-14	3.72882e-13	5.32365e-14	4.34401e-13
147.417	1.07192e-14	5.91699e-16	1.77244e-15	5.0935e-14	3.72993e-13	5.30783e-14	4.37659e-13
147.5	1.04113e-14	5.40728e-16	1.94986e-15	5.0392e-14	3.7171e-13	5.33694e-14	4.34179e-13
147.583	1.06961e-14	5.90746e-16	2.11232e-15	5.06283e-14	3.71649e-13	5.30404e-14	4.33599e-13
147.667	1.0682e-14	5.89542e-16	1.77378e-15	5.07739e-14	3.7171e-13	5.29302e-14	4.35611e-13
147.75	1.03757e-14	5.38983e-16	1.93579e-15	5.02829e-14	3.70431e-13	5.31321e-14	4.3339e-13
147.833	1.06589e-14	5.8851e-16	2.10968e-15	5.04359e-14	3.70384e-13	5.28989e-14	4.31582e-13
147.917	1.06445e-14	5.8739e-16	1.7579e-15	5.05503e-14	3.70464e-13	5.27323e-14	4.34424e-13
148	1.03406e-14	5.37176e-16	1.93619e-15	5.00812e-14	3.69228e-13	5.29961e-14	4.31778e-13
148.083	1.06217e-14	5.86388e-16	2.10394e-15	5.02958e-14	3.69094e-13	5.26898e-14	4.30023e-13
148.167	1.06075e-14	5.85285e-16	1.75464e-15	5.0426e-14	3.69167e-13	5.25554e-14	4.33133e-13
148.25	1.03054e-14	5.35361e-16	1.91957e-15	4.98885e-14	3.67964e-13	5.27983e-14	4.30302e-13
148.333	1.05847e-14	5.84318e-16	2.10135e-15	5.00786e-14	3.67881e-13	5.25374e-14	4.28752e-13
148.417	1.05708e-14	5.83147e-16	1.74622e-15	5.02769e-14	3.67975e-13	5.23797e-14	4.31299e-13
148.5	1.02705e-14	5.33539e-16	1.91595e-15	4.97195e-14	3.66698e-13	5.26458e-14	4.28586e-13
148.583	1.05482e-14	5.82165e-16	2.09601e-15	4.99339e-14	3.66598e-13	5.23153e-14	4.27701e-13
148.667	1.0534e-14	5.81071e-16	1.73578e-15	5.00921e-14	3.66711e-13	5.2231e-14	4.29898e-13
148.75	1.02359e-14	5.31829e-16	1.91164e-15	4.95009e-14	3.65497e-13	5.24304e-14	4.2735e-13
148.833	1.05116e-14	5.80009e-16	2.08289e-15	4.97846e-14	3.65389e-13	5.21769e-14	4.25846e-13
148.917	1.04976e-14	5.78943e-16	1.73789e-15	4.98824e-14	3.65474e-13	5.20559e-14	4.2826e-13
149	1.02013e-14	5.29979e-16	1.90258e-15	4.94699e-14	3.64246e-13	5.22762e-14	4.26546e-13
149.083	1.04751e-14	5.78018e-16	2.07123e-15	4.95579e-14	3.64166e-13	5.19674e-14	4.23591e-13
149.167	1.04613e-14	5.76849e-16	1.73646e-15	4.9651e-14	3.64226e-13	5.18793e-14	4.27976e-13
149.25	1.01669e-14	5.28238e-16	1.88333e-15	4.92719e-14	3.63021e-13	5.21104e-14	4.23792e-13
149.333	1.0439e-14	5.75891e-16	2.08788e-15	4.94123e-14	3.62937e-13	5.18091e-14	4.23147e-13
149.417	1.04253e-14	5.74793e-16	1.71436e-15	4.95957e-14	3.63036e-13	5.1698e-14	4.25678e-13
149.5	1.01329e-14	5.26494e-16	1.88467e-15	4.90255e-14	3.618e-13	5.19199e-14	4.2314e-13
149.583	1.0403e-14	5.73795e-16	2.07583e-15	4.92854e-14	3.61738e-13	5.16545e-14	4.21517e-13
149.667	1.03894e-14	5.72799e-16	1.70231e-15	4.93443e-14	3.61783e-13	5.15275e-14	4.24363e-13
149.75	1.00989e-14	5.24731e-16	1.89093e-15	4.88377e-14	3.60593e-13	5.17495e-14	4.2123e-13
149.833	1.03671e-14	5.71778e-16	2.05585e-15	4.91174e-14	3.60526e-13	5.14884e-14	4.20237e-13
149.917	1.03537e-14	5.70691e-16	1.71323e-15	4.92811e-14	3.60627e-13	5.13301e-14	4.23188e-13
150	1.00649e-14	5.22992e-16	1.8685e-15	4.87059e-14	3.59361e-13	5.15743e-14	4.1983e-13
150.083	1.03318e-14	5.69779e-16	2.05563e-15	4.8912e-14	3.59251e-13	5.13453e-14	4.18717e-13
150.167	1.03181e-14	5.68628e-16	1.69703e-15	4.89912e-14	3.59428e-13	5.11687e-14	4.21603e-13
150.25	1.00311e-14	5.21269e-16	1.87385e-15	4.85703e-14	3.58231e-13	5.14049e-14	4.18536e-13
150.333	1.02963e-14	5.67735e-16	2.04898e-15	4.88642e-14	3.58075e-13	5.11252e-14	4.17336e-13
150.417	1.02827e-14	5.66624e-16	1.69294e-15	4.87592e-14	3.58126e-13	5.10256e-14	4.20358e-13
150.5	9.99786e-15	5.19541e-16	1.85804e-15	4.84392e-14	3.57124e-13	5.12221e-14	4.17108e-13
150.583	1.02608e-14	5.65695e-16	2.0405e-15	4.85635e-14	3.56835e-13	5.09952e-14	4.15839e-13
150.667	1.02476e-14	5.64658e-16	1.69285e-15	4.87618e-14	3.57005e-13	5.08569e-14	4.18753e-13
150.75	9.96432e-15	5.17799e-16	1.85279e-15	4.82724e-14	3.55856e-13	5.10366e-14	4.15863e-13
150.833	1.02259e-14	5.63766e-16	2.03448e-15	4.83101e-14	3.55678e-13	5.083e-14	4.14637e-13
150.917	1.02127e-14	5.62529e-16	1.68173e-15	4.85516e-14	3.55824e-13	5.06492e-14	4.17296e-13
151	9.9312e-15	5.16127e-16	1.84496e-15	4.80864e-14	3.54686e-13	5.09279e-14	4.14242e-13
151.083	1.01912e-14	5.61718e-16	2.03914e-15	4.83068e-14	3.54503e-13	5.06145e-14	4.1331e-13
151.167	1.01776e-14	5.60649e-16	1.67058e-15	4.84303e-14	3.54641e-13	5.05277e-14	4.15702e-13
151.25	9.89825e-15	5.14394e-16	1.83882e-15	4.78498e-14	3.53492e-13	5.07657e-14	4.13504e-13
151.333	1.01563e-14	5.59725e-16	2.01927e-15	4.80404e-14	3.53343e-13	5.04346e-14	4.11707e-13
151.417	1.01431e-14	5.58709e-16	1.68295e-15	4.82759e-14	3.53418e-13	5.03409e-14	4.14501e-13
151.5	9.8655e-15	5.12735e-16	1.81248e-15	4.77296e-14	3.52365e-13	5.05608e-14	4.11549e-13
151.583	1.0122e-14	5.57753e-16	2.04825e-15	4.79309e-14	3.52139e-13	5.03268e-14	4.10343e-13
151.667	1.01087e-14	5.56651e-16	1.64266e-15	4.80889e-14	3.52322e-13	5.01648e-14	4.13274e-13
151.75	9.83252e-15	5.11116e-16	1.83476e-15	4.76004e-14	3.51201e-13	5.0437e-14	4.10505e-13
151.833	1.00877e-14	5.55749e-16	2.01549e-15	4.77952e-14	3.50986e-13	5.01135e-14	4.09009e-13
151.917	1.00745e-14	5.54709e-16	1.65133e-15	4.78006e-14	3.51088e-13	5.00154e-14	4.11677e-13
152	9.80018e-15	5.09371e-16	1.82077e-15	4.73963e-14	3.50055e-13	5.02486e-14	4.0898e-13
152.083	1.00535e-14	5.53837e-16	2.01663e-15	4.76851e-14	3.49877e-13	4.99626e-14	4.07733e-13
152.167	1.00402e-14	5.52806e-16	1.64685e-15	4.7776e-14	3.49911e-13	4.9863e-14	4.10553e-13
152.25	9.76777e-15	5.07726e-16	1.81126e-15	4.72303e-14	3.48834e-13	5.0083e-14	4.0748e-13
152.333	1.00194e-14	5.51869e-16	2.00058e-15	4.74382e-14	3.48759e-13	4.98112e-14	4.06277e-13
152.417	1.00065e-14	5.50817e-16	1.64722e-15	4.75889e-14	3.4881e-13	4.97188e-14	4.09248e-13
152.5	9.73527e-15	5.06055e-16	1.80374e-15	4.7096e-14	3.47709e-13	4.98665e-14	4.0633e-13
152.583	9.98568e-15	5.49981e-16	2.0011e-15	4.73311e-14	3.47576e-13	4.96638e-14	4.04819e-13
152.667	9.97264e-15	5.48884e-16	1.64512e-15	4.73471e-14	3.47656e-13	4.954e-14	4.07839e-13
152.75	9.70357e-15	5.04408e-16	1.78469e-15	4.69592e-14	3.46541e-13	4.9729e-14	4.05068e-13
152.833	9.9518e-15	5.48023e-16	2.00123e-15	4.72244e-14	3.46413e-13	4.95585e-14	4.03392e-13
152.917	9.939e-15	5.47006e-16	1.63604e-15	4.73019e-14	3.46591e-13	4.92919e-14	4.06502e-13
153	9.67183e-15	5.02717e-16	1.77489e-15	4.66379e-14	3.45438e-13	4.96479e-14	4.03819e-13
153.083	9.91842e-15	5.46137e-16	2.00837e-15	4.69485e-14	3.45274e-13	4.92841e-14	4.02282e-13
153.167	9.90565e-15	5.45103e-16	1.62003e-15	4.72006e-14	3.45436e-13	4.92085e-14	4.05171e-13
153.25	9.63978e-15	5.01092e-16	1.78703e-15	4.65955e-14	3.44286e-13	4.94512e-14	4.02108e-13
153.333	9.88528e-15	5.4423e-16	1.98735e-15	4.68909e-14	3.44098e-13	4.91586e-14	4.00909e-13
153.417	9.87242e-15	5.43183e-16	1.60575e-15	4.69655e-14	3.44423e-13	4.9079e-14	4.03826e-13
153.5	9.60844e-15	4.99508e-16	1.79592e-15	4.63749e-14	3.43119e-13	4.92826e-14	4.01097e-13
153.583	9.85194e-15	5.42319e-16	1.96585e-15	4.67082e-14	3.43008e-13	4.89878e-14	3.99576e-13
153.667	9.8392e-15	5.41289e-16	1.6149e-15	4.68165e-14	3.43127e-13	4.88654e-14	4.02477e-13
153.75	9.57713e-15	4.9787e-16	1.77799e-15	4.62299e-14	3.42077e-13	4.91355e-14	3.99715e-13
153.833	9.819e-15	5.40436e-16	1.96888e-15	4.65247e-14	3.41926e-13	4.88147e-14	3.98128e-13
153.917	9.8064e-15	5.39387e-16	1.60581e-15	4.66767e-14	3.42045e-13	4.87975e-14	4.01162e-13
154	9.5456e-15	4.96286e-16	1.77489e-15	4.62174e-14	3.40969e-13	4.89958e-14	3.98651e-13
154.083	9.78623e-15	5.38603e-16	1.96068e-15	4.63643e-14	3.40818e-13	4.86083e-14	3.96979e-13
154.167	9.77384e-15	5.37497e-16	1.59797e-15	4.6421e-14	3.40955e-13	4.85968e-14	3.99679e-13
154.25	9.51446e-15	4.94694e-16	1.76389e-15	4.60107e-14	3.39815e-13	4.88124e-14	3.97168e-13
154.333	9.75372e-15	5.36644e-16	1.96473e-15	4.61938e-14	3.39812e-13	4.85089e-14	3.9587e-13
154.417	9.74101e-15	5.35728e-16	1.59374e-15	4.63555e-14	3.39719e-13	4.84485e-14	3.98344e-13
154.5	9.48377e-15	4.93083e-16	1.75718e-15	4.57812e-14	3.38841e-13	4.86463e-14	3.95653e-13
154.583	9.72103e-15	5.34852e-16	1.94662e-15	4.61522e-14	3.3858e-13	4.8377e-14	3.94603e-13
154.667	9.70866e-15	5.33819e-16	1.59018e-15	4.61721e-14	3.38636e-13	4.82603e-14	3.97433e-13
154.75	9.45283e-15	4.91514e-16	1.75993e-15	4.56529e-14	3.37728e-13	4.85202e-14	3.94212e-13
154.833	9.68882e-15	5.32999e-16	1.94362e-15	4.59064e-14	3.37521e-13	4.82198e-14	3.93124e-13
154.917	9.6766e-15	5.31979e-16	1.58684e-15	4.60187e-14	3.37578e-13	4.80699e-14	3.96137e-13
155	9.42204e-15	4.89932e-16	1.74494e-15	4.55667e-14	3.3656e-13	4.84073e-14	3.93144e-13
155.083	9.65685e-15	5.31167e-16	1.939e-15	4.58088e-14	3.36435e-13	4.80413e-14	3.91752e-13
155.167	9.64434e-15	5.30178e-16	1.57053e-15	4.58476e-14	3.36581e-13	4.79661e-14	3.94743e-13
155.25	9.39157e-15	4.88337e-16	1.74909e-15	4.5293e-14	3.35501e-13	4.818e-14	3.92022e-13
155.333	9.6247e-15	5.29316e-16	1.9307e-15	4.56187e-14	3.35407e-13	4.79183e-14	3.90616e-13
155.417	9.61243e-15	5.28315e-16	1.59287e-15	4.57635e-14	3.35367e-13	4.78113e-14	3.93443e-13
155.5	9.36144e-15	4.86783e-16	1.70761e-15	4.52289e-14	3.34562e-13	4.8004e-14	3.90541e-13
155.583	9.59289e-15	5.27578e-16	1.94156e-15	4.55444e-14	3.34226e-13	4.77473e-14	3.89295e-13
155.667	9.58066e-15	5.26463e-16	1.5762e-15	4.55298e-14	3.34257e-13	4.77331e-14	3.92384e-13
155.75	9.33099e-15	4.8523e-16	1.71373e-15	4.50706e-14	3.33442e-13	4.78871e-14	3.8939e-13
155.833	9.56133e-15	5.25687e-16	1.92953e-15	4.53266e-14	3.33168e-13	4.758e-14	3.8789e-13
155.917	9.54912e-15	5.24753e-16	1.57138e-15	4.54236e-14	3.3316e-13	4.7484e-14	3.91183e-13
156	9.30096e-15	4.83648e-16	1.71158e-15	4.48938e-14	3.32272e-13	4.77257e-14	3.88246e-13
156.083	9.52979e-15	5.23899e-16	1.92029e-15	4.51172e-14	3.32083e-13	4.74578e-14	3.86521e-13
156.167	9.51775e-15	5.22927e-16	1.5668e-15	4.5316e-14	3.32125e-13	4.73965e-14	3.89787e-13
156.25	9.27127e-15	4.82146e-16	1.71041e-15	4.48281e-14	3.31253e-13	4.75909e-14	3.86725e-13
156.333	9.49823e-15	5.22133e-16	1.91035e-15	4.50153e-14	3.31026e-13	4.72713e-14	3.85658e-13
156.417	9.48664e-15	5.2112e-16	1.5681e-15	4.51818e-14	3.3116e-13	4.72207e-14	3.88761e-13
156.5	9.24138e-15	4.80612e-16	1.6936e-15	4.46128e-14	3.30204e-13	4.74618e-14	3.85056e-13
156.583	9.46738e-15	5.20336e-16	1.90633e-15	4.48029e-14	3.29963e-13	4.71258e-14	3.84718e-13
156.667	9.45523e-15	5.19345e-16	1.57407e-15	4.50018e-14	3.30082e-13	4.70661e-14	3.87197e-13
156.75	9.21172e-15	4.79054e-16	1.66854e-15	4.44334e-14	3.29282e-13	4.72936e-14	3.8423e-13
156.833	9.43623e-15	5.18575e-16	1.92169e-15	4.47109e-14	3.29029e-13	4.70012e-14	3.83054e-13
156.917	9.42429e-15	5.17613e-16	1.55815e-15	4.4944e-14	3.29004e-13	4.69139e-14	3.86261e-13
157	9.18218e-15	4.77534e-16	1.66994e-15	4.43249e-14	3.28087e-13	4.7225e-14	3.83229e-13
157.083	9.4052e-15	5.16854e-16	1.91307e-15	4.45648e-14	3.27984e-13	4.67495e-14	3.81905e-13
157.167	9.39369e-15	5.15785e-16	1.56575e-15	4.46494e-14	3.2796e-13	4.68313e-14	3.84761e-13
157.25	9.1529e-15	4.76064e-16	1.63796e-15	4.42313e-14	3.27037e-13	4.69496e-14	3.8172e-13
157.333	9.37461e-15	5.15062e-16	1.95677e-15	4.44046e-14	3.27076e-13	4.66891e-14	3.80592e-13
157.417	9.36294e-15	5.14093e-16	1.50414e-15	4.4602e-14	3.2694e-13	4.67214e-14	3.8372e-13
157.5	9.12362e-15	4.74571e-16	1.69867e-15	4.40246e-14	3.25944e-13	4.6781e-14	3.80605e-13
157.583	9.34426e-15	5.13263e-16	1.89957e-15	4.42387e-14	3.25969e-13	4.65468e-14	3.7932e-13
157.667	9.3323e-15	5.12386e-16	1.50766e-15	4.44522e-14	3.26054e-13	4.6527e-14	3.82497e-13
157.75	9.09461e-15	4.72994e-16	1.69508e-15	4.37649e-14	3.24922e-13	4.66881e-14	3.79333e-13
157.833	9.31348e-15	5.11596e-16	1.89146e-15	4.42684e-14	3.24851e-13	4.63888e-14	3.78025e-13
157.917	9.30204e-15	5.10631e-16	1.50512e-15	4.42196e-14	3.24933e-13	4.63281e-14	3.81382e-13
158	9.06568e-15	4.7153e-16	1.68064e-15	4.37149e-14	3.23905e-13	4.65862e-14	3.78141e-13
158.083	9.28318e-15	5.0988e-16	1.89397e-15	4.42125e-14	3.23819e-13	4.62878e-14	3.76806e-13
158.167	9.27161e-15	5.0885e-16	1.50606e-15	4.39183e-14	3.23862e-13	4.618e-14	3.80427e-13
158.25	9.03672e-15	4.70097e-16	1.66187e-15	4.36655e-14	3.23066e-13	4.63952e-14	3.76834e-13
158.333	9.25321e-15	5.08137e-16	1.9003e-15	4.39528e-14	3.22639e-13	4.61393e-14	3.75362e-13
158.417	9.24154e-15	5.07217e-16	1.49874e-15	4.37312e-14	3.23317e-13	4.60572e-14	3.79516e-13
158.5	9.00831e-15	4.6854e-16	1.64986e-15	4.35652e-14	3.21624e-13	4.6317e-14	3.75189e-13
158.583	9.22314e-15	5.06414e-16	1.90262e-15	4.38402e-14	3.21945e-13	4.59354e-14	3.74939e-13
158.667	9.21178e-15	5.05474e-16	1.48425e-15	4.37647e-14	3.21928e-13	4.58849e-14	3.76955e-13
158.75	8.97984e-15	4.67151e-16	1.66457e-15	4.31944e-14	3.20936e-13	4.6292e-14	3.74859e-13
158.833	9.19336e-15	5.04742e-16	1.88933e-15	4.37777e-14	3.20572e-13	4.55354e-14	3.73314e-13
158.917	9.18216e-15	5.03768e-16	1.47317e-15	4.35657e-14	3.20541e-13	4.59551e-14	3.76233e-13
159	8.95137e-15	4.65678e-16	1.66202e-15	4.30937e-14	3.19899e-13	4.58871e-14	3.73516e-13
159.083	9.16358e-15	5.02994e-16	1.90096e-15	4.36072e-14	3.19834e-13	4.57497e-14	3.7219e-13
159.167	9.15223e-15	5.02088e-16	1.46796e-15	4.35722e-14	3.19585e-13	4.56355e-14	3.75092e-13
159.25	8.92318e-15	4.64226e-16	1.62532e-15	4.28125e-14	3.18757e-13	4.581e-14	3.7199e-13
159.333	9.13423e-15	5.01371e-16	1.94247e-15	4.33135e-14	3.18878e-13	4.5611e-14	3.70936e-13
159.417	9.12276e-15	5.0043e-16	1.40814e-15	4.35275e-14	3.18737e-13	4.54759e-14	3.74256e-13
159.5	8.89499e-15	4.62735e-16	1.74012e-15	4.27767e-14	3.17648e-13	4.56691e-14	3.70865e-13
159.583	9.10472e-15	4.99702e-16	1.79276e-15	4.34104e-14	3.18045e-13	4.55299e-14	3.69767e-13
159.667	9.09362e-15	4.98725e-16	1.52177e-15	4.3149e-14	3.17705e-13	4.52574e-14	3.73393e-13
159.75	8.86697e-15	4.61318e-16	1.60696e-15	4.27895e-14	3.16588e-13	4.54629e-14	3.69602e-13
159.833	9.07547e-15	4.98048e-16	1.84651e-15	4.29535e-14	3.16991e-13	4.55033e-14	3.68111e-13
159.917	9.06418e-15	4.97115e-16	1.49506e-15	4.2995e-14	3.17017e-13	4.50997e-14	3.72124e-13
160	8.83911e-15	4.59915e-16	1.60936e-15	4.26186e-14	3.158e-13	4.5298e-14	3.68541e-13
160.083	9.04655e-15	4.96343e-16	1.87163e-15	4.29713e-14	3.15917e-13	4.53252e-14	3.67269e-13
